# Supplementary material for: Loss of miR-451a enhances SPARC production during myogenesis
Source: PLoS One. 2019 Mar 29;14(3):e0214301. doi: 10.1371/journal.pone.0214301 (PMC6440632; doi:10.1371/journal.pone.0214301)
Supplement: S1 Table — (XLSX) [file pone.0214301.s005.xlsx]

## Sheet: Sheet1
Table S1: Oligos used for the study
miR-144-3p-F	TACAGTATAGATGATGTACT
miR-451a-F	AAACCGTTACCATTACTGAGTT
Sparc-F	ATGCAAATACATCGCCCCCT
Sparc-R	TCCAGGCGCTTCTCATTCTC
Myogenin-F	CTTGCTCAGCTCCCTCAACC
Myogenin-R	GTTGGGACCGAACTCCAGTG
Mef2c-F	TGATCAGCAGGCAAAGATTG
Mef2c-R	ATCAGACCGCCTGTGTTACC
18S rRNA-F	GTAACCCGTTGAACCCCATT
18S rRNA-R	CCATCCAATCGGTAGTAGCG
Gapdh-F	AACTTTGGCATTGTGGAAGG
Gapdh-R	GGATGCAGGGATGATGTTCT
Human GAPDH-F	CTCTGCTCCTCCTGTTCGAC
Human GAPDH-R	ACGACCAAATCCGTTGACTC
Human SPARC-F	CTTCAGACTGCCCGGAGA
Human SPARC-R	AGGCAAAGGAGAAAGAAGATCC
