# Supplementary material for: Loss of miR-451a enhances SPARC production during myogenesis
Source: PLoS One. 2019 Mar 29;14(3):e0214301. doi: 10.1371/journal.pone.0214301 (PMC6440632; doi:10.1371/journal.pone.0214301)
Supplement: S2 Table — (XLSX) [file pone.0214301.s006.xlsx]

## Sheet: mRNA changes_DM vs GM_Zratio
ACCESSION	SYMBOL	(zratio) DM6-GM	DEFINITION	ILMN_GENE	SYNONYMS
NM_009394.2	Tnnc2	11.94	Mus musculus troponin C2, fast (Tnnc2), mRNA.	TNNC2	Tncs
NM_010861.3	Myl2	11.5	Mus musculus myosin, light polypeptide 2, regulatory, cardiac, slow (Myl2), mRNA.	MYL2	MLC-2v; Mylpc; MLC-2; Mlc2v
NM_177369.3	Myh8	11.31	Mus musculus myosin, heavy polypeptide 8, skeletal muscle, perinatal (Myh8), mRNA.	MYH8	KIAA4211; 4832426G23Rik; MyHC-pn; mKIAA4211; Myhsp; AI327267; Myhs-p
NM_022004.6	Fxyd6	11.3	Mus musculus FXYD domain-containing ion transport regulator 6 (Fxyd6), mRNA.	FXYD6	0610030I18Rik; Php
NM_016754.3	Mylpf	11.21	Mus musculus myosin light chain, phosphorylatable, fast skeletal muscle (Mylpf), mRNA.	MYLPF	2410014J02Rik; Mlc2; MLC-2
NM_009416.3	Tpm2	11.09	Mus musculus tropomyosin 2, beta (Tpm2), mRNA.	TPM2	Trop-2; Tpm-2
NM_010858.4	Myl4	10.84	Mus musculus myosin, light polypeptide 4 (Myl4), mRNA.	MYL4	ALC1; AMLC; MLC1a; GT1; Myla; ELC; ELC1a
NM_011618.1	Tnnt1	10.72	Mus musculus troponin T1, skeletal, slow (Tnnt1), mRNA.	TNNT1	AW146156; Tnt; sTnT
NM_009393.2	Tnnc1	10.42	Mus musculus troponin C, cardiac/slow skeletal (Tnnc1), mRNA.	TNNC1	AI874626; tncc
NM_009604.3	Chrng	10.16	Mus musculus cholinergic receptor, nicotinic, gamma polypeptide (Chrng), mRNA.	CHRNG	Acrg; Achr-3
NM_013593.2	Mb	9.99	Mus musculus myoglobin (Mb), mRNA.	MB	AI325109
NM_007504.2	Atp2a1	9.8	Mus musculus ATPase, Ca++ transporting, cardiac muscle, fast twitch 1 (Atp2a1), mRNA.	ATP2A1	SERCA1
NM_009814.1	Casq2	9.78	Mus musculus calsequestrin 2 (Casq2), mRNA.	CASQ2	MGC115896; AW146219; AA033488; ESTM52
NM_009606.2	Acta1	9.72	Mus musculus actin, alpha 1, skeletal muscle (Acta1), mRNA.	ACTA1	Acts; Acta-2; AA959943; Actsk-1
NM_010473.2	Hrc	9.44	Mus musculus histidine rich calcium binding protein (Hrc), mRNA.	HRC
NM_033268.3	Actn2	9.4	Mus musculus actinin alpha 2 (Actn2), mRNA.	ACTN2	MGC107582; 1110008F24Rik
NM_009608.3	Actc1	9.4	Mus musculus actin, alpha, cardiac (Actc1), mRNA.	ACTC1	Actc-1
XM_130312.3	Ttn	9.22		TTN
NM_028004.2	Ttn	9.1	Mus musculus titin (Ttn), transcript variant N2-B, mRNA.	TTN	shru; 2310074I15Rik; 2310057K23Rik; AV006427; D330041I19Rik; mdm; D830007G01Rik; 2310036G12Rik; 1100001C23Rik
NM_009405.2	Tnni2	9.05	Mus musculus troponin I, skeletal, fast 2 (Tnni2), mRNA.	TNNI2
NM_025376.2	1110002H13Rik	8.99	Mus musculus RIKEN cDNA 1110002H13 gene (1110002H13Rik), mRNA.	1110002H13RIK	AI131587; RP23-449M10.5
NM_009109.2	Ryr1	8.94	Mus musculus ryanodine receptor 1, skeletal muscle (Ryr1), mRNA.	RYR1	skrr; Ryr; AI528790
NM_021285.1	Myl1	8.89	Mus musculus myosin, light polypeptide 1 (Myl1), mRNA.	MYL1	Mylf; AI325107; MLC1f; MLC3f
NM_007833.4	Dcn	8.62	Mus musculus decorin (Dcn), mRNA.	DCN	PGII; DSPG2; mDcn; DC; PGS2; SLRR1B; PG40
NM_008046.2	Fst	8.47	Mus musculus follistatin (Fst), mRNA.	FST	AL033346
NM_009943.2	Cox6a2	8.44	Mus musculus cytochrome c oxidase, subunit VI a, polypeptide 2 (Cox6a2), nuclear gene encoding mitochondrial protein, mRNA.	COX6A2	VIaH; COXVIaH
NM_025376.1	1110002H13Rik	8.31	Mus musculus RIKEN cDNA 1110002H13 gene (1110002H13Rik), mRNA.	1110002H13RIK	AI131587
NM_011620.2	Tnnt3	8.25	Mus musculus troponin T3, skeletal, fast (Tnnt3), mRNA.	TNNT3	fTnT
NM_145908.1	Porcn	8.2	Mus musculus porcupine homolog (Drosophila) (Porcn), transcript variant Mporc-b, mRNA.	PORCN	Mporc; DXHXS7465e; porc; Ppn; Mporc-b; Mporc-a; Mporc-d; Mporc-c; 2410004O13Rik; mMg61; AW045557
NM_010514.2	Igf2	7.98	Mus musculus insulin-like growth factor 2 (Igf2), mRNA.	IGF2	Igf-II; M6pr; Mpr; Peg2; Igf-2; AL033362
NM_013808.3	Csrp3	7.96	Mus musculus cysteine and glycine-rich protein 3 (Csrp3), mRNA.	CSRP3	MMLP; MLP; CRP3
NM_175347.4	Srl	7.94	Mus musculus sarcalumenin (Srl), mRNA.	SRL	9830004M20Rik; AW108387; sar
NM_007833.4	Dcn	7.76	Mus musculus decorin (Dcn), mRNA.	DCN	PGII; DSPG2; mDcn; DC; PGS2; SLRR1B; PG40
NM_030888.2	C1qtnf3	7.74	Mus musculus C1q and tumor necrosis factor related protein 3 (C1qtnf3), mRNA.	C1QTNF3	CTRP3; Cors; AI315029; Corcs; CORS-26; 2310005P21Rik
NM_025282.2	Mef2c	7.73	Mus musculus myocyte enhancer factor 2C (Mef2c), mRNA.	MEF2C	AV011172; 5430401D19Rik; 9930028G15Rik
NM_019684.1	Srpk3	7.56	Mus musculus serine/arginine-rich protein specific kinase 3 (Srpk3), mRNA.	SRPK3	Mssk1; Stk23
NM_021285.2	Myl1	7.56	Mus musculus myosin, light polypeptide 1 (Myl1), mRNA.	MYL1	Mylf; AI325107; MLC1f; MLC3f
NM_019972.2	Sort1	7.51	Mus musculus sortilin 1 (Sort1), mRNA.	SORT1	Ntr3; Ntsr3; AI852375; 2900053A11Rik
NM_009109.2	Ryr1	7.48	Mus musculus ryanodine receptor 1, skeletal muscle (Ryr1), mRNA.	RYR1	skrr; Ryr; AI528790
NM_011540.2	Tcap	7.38	Mus musculus titin-cap (Tcap), mRNA.	TCAP	AJ223855; AI503981
NM_016798.3	Pdlim3	7.34	Mus musculus PDZ and LIM domain 3 (Pdlim3), mRNA.	PDLIM3	AI463105; Actn2lp; ALP
NM_030888.3	C1qtnf3	7.28	Mus musculus C1q and tumor necrosis factor related protein 3 (C1qtnf3), mRNA.	C1QTNF3	CTRP3; Cors; AI315029; Corcs; CORS-26; 2310005P21Rik
NM_013593.2	Mb	7.19	Mus musculus myoglobin (Mb), mRNA.	MB	AI325109
NM_030888.3	C1qtnf3	7.18	Mus musculus C1q and tumor necrosis factor related protein 3 (C1qtnf3), mRNA.	C1QTNF3	CTRP3; Cors; AI315029; Corcs; CORS-26; 2310005P21Rik
NM_025282.2	Mef2c	7.17	Mus musculus myocyte enhancer factor 2C (Mef2c), mRNA.	MEF2C	AV011172; 5430401D19Rik; 9930028G15Rik
NM_021514.2	Pfkm	7.07	Mus musculus phosphofructokinase, muscle (Pfkm), mRNA.	PFKM	AI131669; Pfka; PFK-M
NM_018870.2	Pgam2	7.05	Mus musculus phosphoglycerate mutase 2 (Pgam2), mRNA.	PGAM2
NM_175456.4	Abra	7.05	Mus musculus actin-binding Rho activating protein (Abra), mRNA.	ABRA	C130068O12Rik; STARS
NM_001079932.1	Trim72	7.03	Mus musculus tripartite motif-containing 72 (Trim72), mRNA.	TRIM72	BC067209; MG53
NM_008288.2	Hsd11b1	7.03	Mus musculus hydroxysteroid 11-beta dehydrogenase 1 (Hsd11b1), transcript variant 1, mRNA.	HSD11B1
NM_172659.2	Slc2a6	7	Mus musculus solute carrier family 2 (facilitated glucose transporter), member 6 (Slc2a6), mRNA.	SLC2A6	Glut9; Glut6; F630103L12Rik; A330096C23
NM_010174.1	Fabp3	6.98	Mus musculus fatty acid binding protein 3, muscle and heart (Fabp3), mRNA.	FABP3	Mdgi; Fabph4; Fabph-1; Fabph-4; H-FABP; Fabph1
NM_001039376.1	Pde4dip	6.95	Mus musculus phosphodiesterase 4D interacting protein (myomegalin) (Pde4dip), transcript variant 1, mRNA.	PDE4DIP	C87016; D130016K21Rik; 4732458A06Rik; KIAA0477; 9430063L05Rik; Usmg4; D3Bwg1078e; mKIAA0454
NM_007710.2	Ckm	6.92	Mus musculus creatine kinase, muscle (Ckm), mRNA.	CKM	MCK; M-CK; Ckmm
NM_010875.3	Ncam1	6.91	Mus musculus neural cell adhesion molecule 1 (Ncam1), transcript variant 2, mRNA.	NCAM1	CD56; NCAM-140; NCAM-1; NCAM-180; Ncam; NCAM-120; E-NCAM
NM_008121.2	Gja5	6.87	Mus musculus gap junction membrane channel protein alpha 5 (Gja5), mRNA.	GJA5	Cnx40; Gja-5; Cx40; 5730555N10Rik
NM_021477.2	A2bp1	6.86		A2BP1
NM_021514.3	Pfkm	6.83	Mus musculus phosphofructokinase, muscle (Pfkm), mRNA.	PFKM	AI131669; Pfka; PFK-M
NM_009722.2	Atp2a2	6.78	Mus musculus ATPase, Ca++ transporting, cardiac muscle, slow twitch 2 (Atp2a2), mRNA.	ATP2A2	mKIAA4195; 9530097L16Rik; SERCA2; KIAA4195; D5Wsu150e
NM_021883.1	Tmod1	6.73	Mus musculus tropomodulin 1 (Tmod1), mRNA.	TMOD1	E-Tmod; MGC124126; Tmod; MGC124125
NM_013808.3	Csrp3	6.69	Mus musculus cysteine and glycine-rich protein 3 (Csrp3), mRNA.	CSRP3	MMLP; MLP; CRP3
NM_007751.2	Cox8b	6.69	Mus musculus cytochrome c oxidase, subunit VIIIb (Cox8b), mRNA.	COX8B	COX8H; MGC107661
NM_016798.2	Pdlim3	6.62	Mus musculus PDZ and LIM domain 3 (Pdlim3), mRNA.	PDLIM3	AI463105; Actn2lp; ALP
NM_023049.1	Asb2	6.61	Mus musculus ankyrin repeat and SOCS box-containing protein 2 (Asb2), mRNA.	ASB2	1110008E15Rik
NM_021514.3	Pfkm	6.56	Mus musculus phosphofructokinase, muscle (Pfkm), mRNA.	PFKM	AI131669; Pfka; PFK-M
NM_021503.1	Myoz2	6.53	Mus musculus myozenin 2 (Myoz2), mRNA.	MYOZ2	1110012I24Rik; Myozl2
NM_181390.1	Mustn1	6.49	Mus musculus musculoskeletal, embryonic nuclear protein 1 (Mustn1), mRNA.	MUSTN1	Mustang; 1110028G01Rik; MGC151316; MGC151318
NM_009161.1	Sgca	6.41	Mus musculus sarcoglycan, alpha (dystrophin-associated glycoprotein) (Sgca), mRNA.	SGCA	59kDa; Asg; 50DAG; adhalin
NM_009109.1	Ryr1	6.4	Mus musculus ryanodine receptor 1, skeletal muscle (Ryr1), mRNA.	RYR1	skrr; Ryr; AI528790
NM_008288.1	Hsd11b1	6.4		HSD11B1
NM_033264.1	Arpp21	6.4	Mus musculus cyclic AMP-regulated phosphoprotein, 21 (Arpp21), transcript variant 2, mRNA.	ARPP21	ARPP-21; 0710001E13Rik; D9Bwg1012e; AI853636; Tarpp
NM_030679.1	Myh1	6.37	Mus musculus myosin, heavy polypeptide 1, skeletal muscle, adult (Myh1), mRNA.	MYH1	MdMs; A530084A17Rik; Myhs-f; MYHC-IIX; MyHC-IIx/d; MyHC-IId/x; Myhs-f2; IId; MHC-2X/D; MGC117705; Myhsf2; MHC2X/D; IId/x
NM_021467.4	Tnni1	6.36	Mus musculus troponin I, skeletal, slow 1 (Tnni1), mRNA.	TNNI1	AI747285; 2700018B22Rik
NM_010867.1	Myom1	6.34	Mus musculus myomesin 1 (Myom1), mRNA.	MYOM1	D430047A17Rik
NM_019972.2	Sort1	6.31	Mus musculus sortilin 1 (Sort1), mRNA.	SORT1	Ntr3; Ntsr3; AI852375; 2900053A11Rik
NM_031189.1	Myog	6.31	Mus musculus myogenin (Myog), mRNA.	MYOG	myo; MYF4
NM_001033597.1	Acsl6	6.3	Mus musculus acyl-CoA synthetase long-chain family member 6 (Acsl6), transcript variant 2, mRNA.	ACSL6	MGC36650; AW050338; LACS; mKIAA0837; A330035H04Rik; Facl6; Lacsl
NM_026316.2	Aldh3b1	6.28	Mus musculus aldehyde dehydrogenase 3 family, member B1 (Aldh3b1), mRNA.	ALDH3B1	ALDH7; ALDH4; 1700001N19Rik
NM_009722.2	Atp2a2	6.24	Mus musculus ATPase, Ca++ transporting, cardiac muscle, slow twitch 2 (Atp2a2), mRNA.	ATP2A2	mKIAA4195; 9530097L16Rik; SERCA2; KIAA4195; D5Wsu150e
NM_009161.3	Sgca	6.18	Mus musculus sarcoglycan, alpha (dystrophin-associated glycoprotein) (Sgca), mRNA.	SGCA	59kDa; Asg; 50DAG; adhalin
NM_025282.1	Mef2c	6.11	Mus musculus myocyte enhancer factor 2C (Mef2c), mRNA.	MEF2C	AV011172; 5430401D19Rik; 9930028G15Rik
NM_147217.2	Gprc5c	6.1	Mus musculus G protein-coupled receptor, family C, group 5, member C (Gprc5c), mRNA.	GPRC5C	3200002M13Rik; 1110028I06Rik; MGC6786; MGC11976
XR_031569.1	LOC100044934	6.08	PREDICTED: Mus musculus similar to cardiomyopathy associated 4 (LOC100044934), misc RNA.	LOC100044934
NM_008288.1	Hsd11b1	6.08		HSD11B1
NM_172883.2	Mfsd7	6	Mus musculus major facilitator superfamily domain containing 7 (Mfsd7), mRNA.	MFSD7	4732482E20Rik
NM_020043.2	Nope	5.99	Mus musculus neighbor of Punc E11 (Nope), mRNA.	NOPE	DDM36; 9330155G14Rik; WI-18508; mKIAA1628
NM_009710.4	Art1	5.96	Mus musculus ADP-ribosyltransferase 1 (Art1), mRNA.	ART1	ADPRT
NM_028053.1	Tmem38b	5.9	Mus musculus transmembrane protein 38B (Tmem38b), mRNA.	TMEM38B	AV051057; 1600017F22Rik; AA437809; D4Ertd89e; TRIC-B; mg33b
NM_199200.2	BC025575	5.81	Mus musculus cDNA sequence BC025575 (BC025575), mRNA.	BC025575	RP23-226P4.5
NM_007421.1	Adssl1	5.79	Mus musculus adenylosuccinate synthetase like 1 (Adssl1), mRNA.	ADSSL1	Adss1; AI528595; Adss
NM_007421.1	Adssl1	5.78	Mus musculus adenylosuccinate synthetase like 1 (Adssl1), mRNA.	ADSSL1	Adss1; AI528595; Adss
NM_178680.3	Unc45b	5.76	Mus musculus unc-45 homolog B (C. elegans) (Unc45b), mRNA.	UNC45B	Cmya4; Unc45; MGC91090; AA445617; D230041A13Rik
NM_013456.1	Actn3	5.71	Mus musculus actinin alpha 3 (Actn3), mRNA.	ACTN3	MGC132876
NM_001015046.2	Garnl4	5.7	Mus musculus GTPase activating RANGAP domain-like 4 (Garnl4), mRNA.	GARNL4	AU067654; mKIAA1039; MGC130388; RP23-20M18.15; Gm1561
NM_177369.3	Myh8	5.68	Mus musculus myosin, heavy polypeptide 8, skeletal muscle, perinatal (Myh8), mRNA.	MYH8	KIAA4211; 4832426G23Rik; MyHC-pn; mKIAA4211; Myhsp; AI327267; Myhs-p
NM_013456.1	Actn3	5.67	Mus musculus actinin alpha 3 (Actn3), mRNA.	ACTN3	MGC132876
NM_013456.1	Actn3	5.66	Mus musculus actinin alpha 3 (Actn3), mRNA.	ACTN3	MGC132876
NM_023784.4	Yipf7	5.62	Mus musculus Yip1 domain family, member 7 (Yipf7), mRNA.	YIPF7	2310016N21Rik; Yip1b; MGC107572
NM_009893.1	Chrd	5.58	Mus musculus chordin (Chrd), mRNA.	CHRD	Chd
NM_153744.1	Prkag3	5.57	Mus musculus protein kinase, AMP-activated, gamma 3 non-catatlytic subunit (Prkag3), transcript variant 1, mRNA.	PRKAG3	AMKg3S; AMPKg3S; AMPKg3; AMPKg3L; AMKg3L
NM_054077.3	Prelp	5.56	Mus musculus proline arginine-rich end leucine-rich repeat (Prelp), mRNA.	PRELP	7330409J17Rik; SLRR2A
NM_026509.1	2310039E09Rik	5.53	Mus musculus RIKEN cDNA 2310039E09 gene (2310039E09Rik), mRNA.	2310039E09RIK	MGC107637
NM_013712.2	Itgb1bp2	5.51	Mus musculus integrin beta 1 binding protein 2 (Itgb1bp2), mRNA.	ITGB1BP2	Chordc3
NM_001037761.1	Capzb	5.46	Mus musculus capping protein (actin filament) muscle Z-line, beta (Capzb), transcript variant 1, mRNA.	CAPZB	1700120C01Rik; CPB2; CPbeta2; Cappb1; AI325129; CPbeat2; CPbeta1; CPB1
NM_001002267.2	Tmem158	5.44	Mus musculus transmembrane protein 158 (Tmem158), mRNA.	TMEM158	Ris1; 2310037P21Rik
NM_175511.4	A130092J06Rik	5.44	Mus musculus RIKEN cDNA A130092J06 gene (A130092J06Rik), mRNA.	A130092J06RIK	RP23-55I14.8
NM_172668.2	Lrp4	5.43	Mus musculus low density lipoprotein receptor-related protein 4 (Lrp4), mRNA.	LRP4	mdig; D230026E03; Megf7; 6430526J12Rik
NM_198649.2	Ablim3	5.37	Mus musculus actin binding LIM protein family, member 3 (Ablim3), mRNA.	ABLIM3	MGC69876; D930036B08Rik; AW990719; KIAA0843
NR_001592.1	H19	5.34	Mus musculus H19 fetal liver mRNA (H19) on chromosome 7.	H19	AI747191
NM_001039075.2	Ldb3	5.33	Mus musculus LIM domain binding 3 (Ldb3), transcript variant 6, mRNA.	LDB3	PDLIM6; MGC118603; cypher 2; ZASP; cypher 1; AW742271
NM_173365.2	Gpr20	5.31	Mus musculus G protein-coupled receptor 20 (Gpr20), mRNA.	GPR20	A430106B11Rik
NM_177919.1	Tceal5	5.3	Mus musculus transcription elongation factor A (SII)-like 5 (Tceal5), mRNA.	TCEAL5	6430401A05Rik
NM_011106.2	Pkig	5.29	Mus musculus protein kinase inhibitor, gamma (Pkig), transcript variant 1, mRNA.	PKIG	PKIgamma
NM_009208.1	Slc4a3	5.26	Mus musculus solute carrier family 4 (anion exchanger), member 3 (Slc4a3), mRNA.	SLC4A3	Ae3; A930038D23Rik
NM_144534.1	Tmem38a	5.24	Mus musculus transmembrane protein 38A (Tmem38a), mRNA.	TMEM38A	mg33a; TRIC-A; 1110001E17Rik; AI413399
NM_022014.2	Fn3k	5.2	Mus musculus fructosamine 3 kinase (Fn3k), transcript variant 1, mRNA.	FN3K	2310074G21Rik
XM_001476775.1	LOC100046690	5.18	PREDICTED: Mus musculus hypothetical protein LOC100046690 (LOC100046690), mRNA.	LOC100046690
NM_175418.3	8030451F13Rik	5.15	Mus musculus RIKEN cDNA 8030451F13 gene (8030451F13Rik), mRNA.	8030451F13RIK
NM_009161.3	Sgca	5.14	Mus musculus sarcoglycan, alpha (dystrophin-associated glycoprotein) (Sgca), mRNA.	SGCA	59kDa; Asg; 50DAG; adhalin
NM_172604.3	Scara3	5.14	Mus musculus scavenger receptor class A, member 3 (Scara3), mRNA.	SCARA3	APC7; MSLR1; MSRL1; CSR; CSR1; C130058N24Rik
NM_023422.3	Hist1h2bc	5.11	Mus musculus histone cluster 1, H2bc (Hist1h2bc), mRNA.	HIST1H2BC	R74621; 2610022J01Rik; H2bfs
NM_183251.2	1810020D17Rik	5.11	Mus musculus RIKEN cDNA 1810020D17 gene (1810020D17Rik), mRNA.	1810020D17RIK	1810037D19Rik
NM_008760.2	Ogn	5.08	Mus musculus osteoglycin (Ogn), mRNA.	OGN	OG; SLRR3A; mimecan; 3110079A16Rik; mimican; OIF
NM_009208.2	Slc4a3	5	Mus musculus solute carrier family 4 (anion exchanger), member 3 (Slc4a3), mRNA.	SLC4A3	Ae3; A930038D23Rik
NM_018815.1	Nup210	5	Mus musculus nucleoporin 210 (Nup210), mRNA.	NUP210	Pom210; 9830001L10; gp210; AI836801; gp190
NM_031158.1	Ank1	5	Mus musculus ankyrin 1, erythroid (Ank1), mRNA.	ANK1	nb; Ank-1
NM_026316.2	Aldh3b1	4.98	Mus musculus aldehyde dehydrogenase 3 family, member B1 (Aldh3b1), mRNA.	ALDH3B1	ALDH7; ALDH4; 1700001N19Rik
NM_001032298.2	Bglap2	4.94	Mus musculus bone gamma-carboxyglutamate protein 2 (Bglap2), mRNA.	BGLAP2	OG2; mOC-B
NM_009608.3	Actc1	4.92	Mus musculus actin, alpha, cardiac (Actc1), mRNA.	ACTC1	Actc-1
NM_181390.2	Mustn1	4.88	Mus musculus musculoskeletal, embryonic nuclear protein 1 (Mustn1), mRNA.	MUSTN1	Mustang; 1110028G01Rik; MGC151316; MGC151318
NM_007669.3	Cdkn1a	4.87	Mus musculus cyclin-dependent kinase inhibitor 1A (P21) (Cdkn1a), mRNA.	CDKN1A	mda6; p21Cip1; P21; Cdkn1; p21WAF; Waf1; SDI1; CIP1; CDKI; CAP20
NM_007836.1	Gadd45a	4.77	Mus musculus growth arrest and DNA-damage-inducible 45 alpha (Gadd45a), mRNA.	GADD45A	AA545191; Ddit1; GADD45
NM_027085.3	Clic3	4.77	Mus musculus chloride intracellular channel 3 (Clic3), mRNA.	CLIC3	2300003G24Rik
NM_019978.2	Dclk1	4.75	Mus musculus doublecortin-like kinase 1 (Dclk1), mRNA.	DCLK1	Dcamkl1; Cpg16; DCLK; CLICK-I; 2810480F11Rik; Dcl; 1700113D08Rik; mKIAA0369
NM_010867.2	Myom1	4.72	Mus musculus myomesin 1 (Myom1), transcript variant 1, mRNA.	MYOM1	D430047A17Rik
NM_028053.1	Tmem38b	4.71	Mus musculus transmembrane protein 38B (Tmem38b), mRNA.	TMEM38B	AV051057; 1600017F22Rik; AA437809; D4Ertd89e; TRIC-B; mg33b
NM_021600.2	Chrnd	4.66	Mus musculus cholinergic receptor, nicotinic, delta polypeptide (Chrnd), mRNA.	CHRND	Achr-4; Acrd; L10076
NM_178405.3	Atp1a2	4.66	Mus musculus ATPase, Na+/K+ transporting, alpha 2 polypeptide (Atp1a2), mRNA.	ATP1A2	Atpa-3; mKIAA0778; AW060654
NM_025357.1	Smpx	4.57	Mus musculus small muscle protein, X-linked (Smpx), mRNA.	SMPX	1010001C09Rik; Csl
NM_010741.2	Ly6c1	4.57	Mus musculus lymphocyte antigen 6 complex, locus C1 (Ly6c1), mRNA.	LY6C1	AA959465; Ly6c; Ly-6C; AA682074
NM_011892.3	Sgcg	4.55	Mus musculus sarcoglycan, gamma (dystrophin-associated glycoprotein) (Sgcg), mRNA.	SGCG	5430420E18Rik; 35kDa; gamma-SG; AI642964
NM_020033.1	Ankrd2	4.55	Mus musculus ankyrin repeat domain 2 (stretch responsive muscle) (Ankrd2), mRNA.	ANKRD2	Arpp; mArpp
NM_138628.1	Txlnb	4.54	Mus musculus taxilin beta (Txlnb), mRNA.	TXLNB	Mdp77; 2310001N14Rik
NM_009776.1	Serping1	4.52	Mus musculus serine (or cysteine) peptidase inhibitor, clade G, member 1 (Serping1), mRNA.	SERPING1	C1nh; C1INH
NM_020286.2	Tspan32	4.5	Mus musculus tetraspanin 32 (Tspan32), mRNA.	TSPAN32	Phemx; Art-1; Tssc6; D7Wsu37e; AW208513; BB235973
NM_011861.2	Pacsin1	4.5	Mus musculus protein kinase C and casein kinase substrate in neurons 1 (Pacsin1), mRNA.	PACSIN1	A830061D09Rik; H74; syndapin; mKIAA1379
NM_021447.1	Trim54	4.49	Mus musculus tripartite motif-containing 54 (Trim54), mRNA.	TRIM54	MGC130202; MGC130201; 4930486E09Rik; Rnf30; MURF; MURF-3; 4930566I02Rik
NM_019809.1	Pdlim5	4.49	Mus musculus PDZ and LIM domain 5 (Pdlim5), transcript variant 2, mRNA.	PDLIM5	AI987914; Enh2; 1110001A05Rik; Enh1; LIM; Enh3; Enh; C87059
NM_198059.2	Nrap	4.49	Mus musculus nebulin-related anchoring protein (Nrap), transcript variant 1, mRNA.	NRAP
XM_915986.2	Synpo2	4.46	PREDICTED: Mus musculus synaptopodin 2, transcript variant 3 (Synpo2), mRNA.	SYNPO2
NM_019479.2	Hes6	4.46	Mus musculus hairy and enhancer of split 6 (Drosophila) (Hes6), mRNA.	HES6	AI326893
NM_028181	D9Ertd392e	4.45		D9ERTD392E
NM_175418.3	8030451F13Rik	4.44	Mus musculus RIKEN cDNA 8030451F13 gene (8030451F13Rik), mRNA.	8030451F13RIK
NM_011224.1	Pygm	4.43	Mus musculus muscle glycogen phosphorylase (Pygm), mRNA.	PYGM	AI115133
NM_009807.2	Casp1	4.41	Mus musculus caspase 1 (Casp1), mRNA.	CASP1	ICE; Il1bc
NM_010474.1	Hs3st1	4.4	Mus musculus heparan sulfate (glucosamine) 3-O-sulfotransferase 1 (Hs3st1), mRNA.	HS3ST1	Hsg3ost; 3-OST; D5Wsu110e
NM_019707.4	Cdh13	4.4	Mus musculus cadherin 13 (Cdh13), mRNA.	CDH13	4932416G01Rik; Cdht; T-cadherin; Tcad
NM_153782.1	BC029169	4.39	Mus musculus cDNA sequence BC029169 (BC029169), mRNA.	BC029169	AI606893; Fam20a
NM_011193.1	Pstpip1	4.38	Mus musculus proline-serine-threonine phosphatase-interacting protein 1 (Pstpip1), mRNA.	PSTPIP1	def-2
NM_001033303.2	Ampd1	4.37	Mus musculus adenosine monophosphate deaminase 1 (isoform M) (Ampd1), mRNA. XM_921992	AMPD1	AI553520; Ampd-1
NM_001024850.2	Rhox10	4.36	Mus musculus reproductive homeobox 10 (Rhox10), mRNA.	RHOX10
NM_010019.2	Dapk2	4.35	Mus musculus death-associated kinase 2 (Dapk2), mRNA.	DAPK2
NM_019479.3	Hes6	4.34	Mus musculus hairy and enhancer of split 6 (Drosophila) (Hes6), mRNA.	HES6	AI326893
NM_007669.2	Cdkn1a	4.34	Mus musculus cyclin-dependent kinase inhibitor 1A (P21) (Cdkn1a), mRNA.	CDKN1A	mda6; p21Cip1; P21; Cdkn1; p21WAF; Waf1; SDI1; CIP1; CDKI; CAP20
NM_020604.1	Jph1	4.32	Mus musculus junctophilin 1 (Jph1), mRNA.	JPH1	ENSMUSG00000054314; JP-1; Jp1
NM_177267	Wdr22	4.31		WDR22
NM_177678.6	Ablim2	4.31	Mus musculus actin-binding LIM protein 2 (Ablim2), mRNA.	ABLIM2	C230091L11; AI606905
NM_153502.3	Ankrd23	4.3	Mus musculus ankyrin repeat domain 23 (Ankrd23), mRNA.	ANKRD23	MARP3; 2310041C05Rik; 1110058D09Rik; Darp; AI853437
NM_013648.5	Rtn2	4.29	Mus musculus reticulon 2 (Z-band associated protein) (Rtn2), transcript variant B, mRNA.	RTN2	Nspl1; Ms10p; MMS10-P; MGC35990
NM_019707.4	Cdh13	4.29	Mus musculus cadherin 13 (Cdh13), mRNA.	CDH13	4932416G01Rik; Cdht; T-cadherin; Tcad
NM_172428.2	Ccdc134	4.29	Mus musculus coiled-coil domain containing 134 (Ccdc134), mRNA.	CCDC134	2310042L06Rik; AW208859
NM_133810.2	Stk17b	4.28	Mus musculus serine/threonine kinase 17b (apoptosis-inducing) (Stk17b), mRNA.	STK17B	Drak2; 3110009A03Rik; AI120141
NM_021359.2	Itgb6	4.28	Mus musculus integrin beta 6 (Itgb6), mRNA.	ITGB6	4831415H04Rik; 2210409C20Rik
NM_198091.2	Usp2	4.27	Mus musculus ubiquitin specific peptidase 2 (Usp2), transcript variant 2, mRNA.	USP2	B930035K21Rik; Ubp41
NM_144914.2	Tmem184a	4.24	Mus musculus transmembrane protein 184a (Tmem184a), mRNA.	TMEM184A	MGC30809; MGC37596
NM_178608.2	Reep1	4.23	Mus musculus receptor accessory protein 1 (Reep1), mRNA.	REEP1	AW558420; D6Ertd253e; C87808
NM_009744.3	Bcl6	4.23	Mus musculus B-cell leukemia/lymphoma 6 (Bcl6), mRNA.	BCL6	Bcl5
NM_054085.2	Alpk3	4.22	Mus musculus alpha-kinase 3 (Alpk3), mRNA.	ALPK3	D330016D04; MAK; Midori; KIAA1330; mKIAA1330; AW319487
NM_007421.1	Adssl1	4.21	Mus musculus adenylosuccinate synthetase like 1 (Adssl1), mRNA.	ADSSL1	Adss1; AI528595; Adss
NM_145907.2	Porcn	4.16	Mus musculus porcupine homolog (Drosophila) (Porcn), transcript variant Mporc-c, mRNA.	PORCN	Mporc; DXHXS7465e; porc; Ppn; Mporc-b; Mporc-a; Mporc-d; Mporc-c; 2410004O13Rik; mMg61; AW045557
NM_175013.2	Pgm5	4.16	Mus musculus phosphoglucomutase 5 (Pgm5), mRNA.	PGM5	9530034F03Rik; D830025G17; 4833423B07
NM_028755.2	Arpp21	4.14	Mus musculus cyclic AMP-regulated phosphoprotein, 21 (Arpp21), transcript variant 1, mRNA.	ARPP21	ARPP-21; 0710001E13Rik; D9Bwg1012e; AI853636; Tarpp
NM_010087.3	Dtna	4.12	Mus musculus dystrobrevin alpha (Dtna), transcript variant 2, mRNA.	DTNA	2210407P21Rik; adbn; Dtn; A0; a-DB-1
NM_019634.2	Tspan7	4.11	Mus musculus tetraspanin 7 (Tspan7), mRNA.	TSPAN7	TALLA; Mxs1; R74651; PE31; Tm4sf2; AI323365; A15; Cd231; 1200014P11Rik
NM_178149.4	Pik3ip1	4.1	Mus musculus phosphoinositide-3-kinase interacting protein 1 (Pik3ip1), mRNA.	PIK3IP1	RP23-191E3.6; Hgfl; 1500004A08Rik; Crkd
NM_001080742.1	Vamp5	4.09	Mus musculus vesicle-associated membrane protein 5 (Vamp5), transcript variant 2, mRNA.	VAMP5	Camp; AF119384
NM_133903.2	Spon2	4.07	Mus musculus spondin 2, extracellular matrix protein (Spon2), mRNA.	SPON2	2310045I24Rik; AI504350; Mindin; M-spondin
NM_029148.1	Txndc13	4.06	Mus musculus thioredoxin domain containing 13 (Txndc13), mRNA. XM_902134 XM_902137 XM_925631 XM_925632 XM_925633	TXNDC13	mKIAA1162; D2Bwg1356e; 4930500L08Rik; 2810417D04Rik; AW046784; AI843224
NM_028001.2	Jsrp1	4.06	Mus musculus junctional sarcoplasmic reticulum protein 1 (Jsrp1), mRNA.	JSRP1	JP-45; 2310032K21Rik; 2300003C06Rik
NM_028133.1	Egln3	4.06	Mus musculus EGL nine homolog 3 (C. elegans) (Egln3), mRNA.	EGLN3	AI648162; 2610021G09Rik; AI505553; SM-20; Phd3
NM_144961.1	Myh2	4.04		MYH2
NM_054071.1	Fgfrl1	4.04	Mus musculus fibroblast growth factor receptor-like 1 (Fgfrl1), mRNA.	FGFRL1	FGFR5; FGFR5gamma; FGFR5beta
NM_013868.4	Hspb7	4.03	Mus musculus heat shock protein family, member 7 (cardiovascular) (Hspb7), mRNA.	HSPB7	Hsp25-2; MGC107591; cvHsp; 27kDa
NM_029148.1	Txndc13	4.02	Mus musculus thioredoxin domain containing 13 (Txndc13), mRNA. XM_902134 XM_902137 XM_925631 XM_925632 XM_925633	TXNDC13	mKIAA1162; D2Bwg1356e; 4930500L08Rik; 2810417D04Rik; AW046784; AI843224
NM_001042487.1	Dlgap4	4.02	Mus musculus discs, large homolog-associated protein 4 (Drosophila) (Dlgap4), transcript variant 2, mRNA.	DLGAP4	BC024558; mKIAA0964; KIAA0964; WBP16; MGC37636; AI225853; Sapap4; MGC117830; DAP4
NM_010017.1	Dag1	4.02	Mus musculus dystroglycan 1 (Dag1), mRNA.	DAG1	Dp71; DG; D9Wsu13e; Dp427
NM_007595.3	Camk2b	3.99	Mus musculus calcium/calmodulin-dependent protein kinase II, beta (Camk2b), mRNA.	CAMK2B	MGC90738; Camk2d
NM_009784.1	Cacna2d1	3.98	Mus musculus calcium channel, voltage-dependent, alpha2/delta subunit 1 (Cacna2d1), mRNA.	CACNA2D1	MGC141430; Cchl2a; Cacna2
NM_011905.2	Tlr2	3.97	Mus musculus toll-like receptor 2 (Tlr2), mRNA.	TLR2	Ly105
NM_007836.1	Gadd45a	3.97	Mus musculus growth arrest and DNA-damage-inducible 45 alpha (Gadd45a), mRNA.	GADD45A	AA545191; Ddit1; GADD45
NM_172925.2	Klhl31	3.95	Mus musculus kelch-like 31 (Drosophila) (Klhl31), mRNA.	KLHL31	D930047P17Rik; Kbtbd1; 9830147P19Rik
NM_021600.2	Chrnd	3.93	Mus musculus cholinergic receptor, nicotinic, delta polypeptide (Chrnd), mRNA.	CHRND	Achr-4; Acrd; L10076
NM_019811.3	Acss2	3.93	Mus musculus acyl-CoA synthetase short-chain family member 2 (Acss2), mRNA.	ACSS2	AceCS1; 1110017C11Rik; ACAS; Acs1; Acas2; Acas1
NM_175643.2	Adamts2	3.92	Mus musculus a disintegrin-like and metallopeptidase (reprolysin type) with thrombospondin type 1 motif, 2 (Adamts2), mRNA.	ADAMTS2	PCINP; ADAMTS-3; KIAA4060; mKIAA4060; 4732482M10; hPCPNI; A430089F14; ADAM-TS2
NM_181401	9630015D15Rik	3.9		9630015D15RIK
NM_147217.1	Gprc5c	3.85	Mus musculus G protein-coupled receptor, family C, group 5, member C (Gprc5c), mRNA.	GPRC5C	3200002M13Rik; 1110028I06Rik; MGC6786; MGC11976
NM_009769.4	Klf5	3.84	Mus musculus Kruppel-like factor 5 (Klf5), mRNA.	KLF5	4930520J07Rik; CKLF; IKLF; Bteb2
NM_145587.1	Sbk	3.83		SBK
NM_009824.1	Cbfa2t3h	3.83	Mus musculus core-binding factor, runt domain, alpha subunit 2, translocated to, 3 homolog (human) (Cbfa2t3h), mRNA.	CBFA2T3H	ETO-2; A630044F12Rik; MTGR2
NM_011641.1	Trp63	3.81	Mus musculus transformation related protein 63 (Trp63), mRNA.	TRP63	p51/p63; Ket; TAp63; p63; MGC115972; AI462811; Trp53rp1; Tp63; p73L
NM_030880.1	Pacsin3	3.81	Mus musculus protein kinase C and casein kinase substrate in neurons 3 (Pacsin3), mRNA.	PACSIN3	AW413130; 6330413E15Rik; 4921507A02Rik
NM_007695.2	Chi3l1	3.81	Mus musculus chitinase 3-like 1 (Chi3l1), mRNA.	CHI3L1	AW208766; brp-39; Brp39; Gp39
NM_028817.2	Acsl3	3.81	Mus musculus acyl-CoA synthetase long-chain family member 3 (Acsl3), transcript variant 1, mRNA.	ACSL3	PRO2194; 2610510B12Rik; ACS3; Facl3; C85929
NM_025429.2	Serpinb1a	3.8	Mus musculus serine (or cysteine) peptidase inhibitor, clade B, member 1a (Serpinb1a), mRNA.	SERPINB1A	1190005M04Rik; EIA; EI; MNEI; MGC129309; ELANH2; M/NEI; LEI; PI2; AI325983
NM_019479.2	Hes6	3.8	Mus musculus hairy and enhancer of split 6 (Drosophila) (Hes6), mRNA.	HES6	AI326893
NM_011170.1	Prnp	3.78	Mus musculus prion protein (Prnp), mRNA.	PRNP	CD230; AI325101; Prn-i; PrP<C>; PrPSc; Prn-p; Sinc; PrPC; PrP; AA960666
NM_024441.1	Hspb2	3.78		HSPB2
NM_015776.2	Mfap5	3.76	Mus musculus microfibrillar associated protein 5 (Mfap5), mRNA.	MFAP5	MAGP-2
NM_153198.1	Hbp1	3.75	Mus musculus high mobility group box transcription factor 1 (Hbp1), transcript variant 1, mRNA.	HBP1	1700058O05Rik; BE629963; C86454; C330012F01Rik
NM_022430.2	Ms4a8a	3.73	Mus musculus membrane-spanning 4-domains, subfamily A, member 8A (Ms4a8a), mRNA.	MS4A8A	CD20L5; 2010004L09Rik; Ms4a8; AI481240
NM_009368.2	Tgfb3	3.72	Mus musculus transforming growth factor, beta 3 (Tgfb3), mRNA.	TGFB3	MGC118722; Tgfb-3
XM_001471785.1	LOC100044257	3.71	PREDICTED: Mus musculus hypothetical protein LOC100044257 (LOC100044257), mRNA.	LOC100044257
NM_008524.1	Lum	3.7	Mus musculus lumican (Lum), mRNA.	LUM	SLRR2D; Ldc
NM_153198.1	Hbp1	3.69	Mus musculus high mobility group box transcription factor 1 (Hbp1), transcript variant 1, mRNA.	HBP1	1700058O05Rik; BE629963; C86454; C330012F01Rik
NM_183171.1	Fez1	3.69	Mus musculus fasciculation and elongation protein zeta 1 (zygin I) (Fez1), mRNA.	FEZ1	UNC-76; MGC19293; UNC76
NM_153514.3	Rhobtb2	3.68	Mus musculus Rho-related BTB domain containing 2 (Rhobtb2), mRNA.	RHOBTB2	Dbc2; MGC28699; E130206H14Rik; mKIAA0717
NM_134147.3	Macrod1	3.68	Mus musculus MACRO domain containing 1 (Macrod1), mRNA.	MACROD1	AW743046; D930010J01Rik; AI604841
NM_019662.1	Rrad	3.67		RRAD
NM_177407.3	Camk2a	3.67	Mus musculus calcium/calmodulin-dependent protein kinase II alpha (Camk2a), transcript variant 2, mRNA.	CAMK2A	mKIAA0968; R74975; CaMKII
NM_021360	Neurl	3.66		NEURL
NM_011838.4	Lynx1	3.65	Mus musculus Ly6/neurotoxin 1 (Lynx1), mRNA.	LYNX1	AI838844
NM_025735.1	Map1lc3a	3.64	Mus musculus microtubule-associated protein 1 light chain 3 alpha (Map1lc3a), mRNA.	MAP1LC3A	4922501H04Rik; 1010001H21Rik
NM_178888.4	Garnl3	3.63	Mus musculus GTPase activating RANGAP domain-like 3 (Garnl3), mRNA.	GARNL3	AW120551
NM_172904.2	Fsd2	3.62	Mus musculus fibronectin type III and SPRY domain containing 2 (Fsd2), mRNA.	FSD2	Spryd1; 9830160G03Rik
NM_178394.3	Jakmip1	3.6	Mus musculus janus kinase and microtubule interacting protein 1 (Jakmip1), mRNA.	JAKMIP1	Gababrbp; C330021K24Rik; Marlin-1; 5830437M04Rik
NM_022992.2	Arl6ip5	3.59	Mus musculus ADP-ribosylation factor-like 6 interacting protein 5 (Arl6ip5), mRNA.	ARL6IP5	5930404D22Rik; Gtrap3-18; AV001879; Aip-5
NM_009518.1	Wnt10a	3.58	Mus musculus wingless related MMTV integration site 10a (Wnt10a), mRNA.	WNT10A
NM_015786.1	Hist1h1c	3.58	Mus musculus histone cluster 1, H1c (Hist1h1c), mRNA.	HIST1H1C	MGC107646; His1a; H1.2; H1c; H1f2; 0610008C09Rik; H1var1
NM_133971.1	Ankrd10	3.58	Mus musculus ankyrin repeat domain 10 (Ankrd10), mRNA.	ANKRD10	4833425P12Rik; AW549277
NM_026432.2	Tmem66	3.57	Mus musculus transmembrane protein 66 (Tmem66), mRNA.	TMEM66	1810045K07Rik
NM_019793.2	Tspan3	3.56	Mus musculus tetraspanin 3 (Tspan3), mRNA.	TSPAN3	Tm4sf8; Tspan-3; 1700055K04Rik; TM4-A
NM_139128.1	Coro6	3.54	Mus musculus coronin, actin binding protein 6 (Coro6), transcript variant A, mRNA.	CORO6
NM_021430.2	Rilpl1	3.52	Mus musculus Rab interacting lysosomal protein-like 1 (Rilpl1), mRNA.	RILPL1	FLJ39378; 6330559I19Rik
XM_001475483.1	LOC100046056	3.51	PREDICTED: Mus musculus similar to Pre-B-cell leukemia transcription factor interacting protein 1 (LOC100046056), mRNA.	LOC100046056
NM_010332.2	Ednra	3.51	Mus musculus endothelin receptor type A (Ednra), mRNA.	EDNRA	Gpcr10; ET-AR; ETa
NM_007582.2	Cacng1	3.51	Mus musculus calcium channel, voltage-dependent, gamma subunit 1 (Cacng1), mRNA.	CACNG1	MGC117703
NM_025347.1	Ypel3	3.49	Mus musculus yippee-like 3 (Drosophila) (Ypel3), mRNA.	YPEL3	0610043B10Rik; Suap; 1190001G19Rik
NM_001014288.2	Ptprd	3.49	Mus musculus protein tyrosine phosphatase, receptor type, D (Ptprd), transcript variant a, mRNA.	PTPRD	MGC113757; B230219D21Rik; MGC36851; 3000002J10Rik; 1110002J03Rik
NM_198415.1	Ckmt2	3.49	Mus musculus creatine kinase, mitochondrial 2 (Ckmt2), mRNA.	CKMT2	2300008A19Rik; ScCKmit
NM_024269.3	Arl2bp	3.49	Mus musculus ADP-ribosylation factor-like 2 binding protein (Arl2bp), transcript variant 2, mRNA.	ARL2BP	6330544B05Rik; Bart1; 1700027H16Rik; 1700010P10Rik; AI482273; AI849834
NM_028903.1	Scara5	3.48	Mus musculus scavenger receptor class A, member 5 (putative) (Scara5), mRNA.	SCARA5	4932433F15Rik; 4933425F03Rik; AV278087
NM_028713.1	Rftn2	3.48	Mus musculus raftlin family member 2 (Rftn2), mRNA. XM_920263 XM_986521 XM_986556 XM_986596 XM_986637 XM_986673	RFTN2	3222401M22Rik; KIAA0084; 2700010E02Rik
NM_133723.2	Asph	3.48	Mus musculus aspartate-beta-hydroxylase (Asph), transcript variant 2, mRNA.	ASPH	BAH; AI848629; cI-37; 2310005F16Rik; 3110001L23Rik; AW561901; C79816; AW261690
NM_031251.4	Ctns	3.47	Mus musculus cystinosis, nephropathic (Ctns), mRNA.	CTNS	AW049661; AI195360
NM_198415.2	Ckmt2	3.47	Mus musculus creatine kinase, mitochondrial 2 (Ckmt2), nuclear gene encoding mitochondrial protein, mRNA.	CKMT2	2300008A19Rik; ScCKmit
NM_009813.1	Casq1	3.47	Mus musculus calsequestrin 1 (Casq1), nuclear gene encoding mitochondrial protein, mRNA.	CASQ1	CSQ1; CSQ-1; CSQ
NM_007606.3	Car3	3.47	Mus musculus carbonic anhydrase 3 (Car3), mRNA.	CAR3	Car-3; BB219044
NM_001037939.1	Bglap1	3.47	Mus musculus bone gamma carboxyglutamate protein 1 (Bglap1), transcript variant 2, mRNA.	BGLAP1	OC; mOC-A; Bglap; OG1
NM_007564.2	Zfp36l1	3.46	Mus musculus zinc finger protein 36, C3H type-like 1 (Zfp36l1), mRNA.	ZFP36L1	Berg36; cMG1; D530020L18Rik; AW742437; TIS11b; ERF1; Brf1; AW743212
NM_177740.4	Rgma	3.46	Mus musculus RGM domain family, member A (Rgma), mRNA.	RGMA	MGC38550; MGC69915; C230063O06; BC059072
NM_001004363.1	Nuak1	3.46	Mus musculus NUAK family, SNF1-like kinase, 1 (Nuak1), mRNA.	NUAK1	B230104P22Rik; MGC90816; AW494241; AU014801
NM_008351.1	Il12a	3.46	Mus musculus interleukin 12a (Il12a), mRNA.	IL12A	Il-12a; MGC151228; p35; Ll12a; MGC151232; IL-12p35
NM_207650.3	Dtna	3.46	Mus musculus dystrobrevin alpha (Dtna), transcript variant 1, mRNA.	DTNA	2210407P21Rik; adbn; Dtn; A0; a-DB-1
NM_023485.3	Sync	3.45	Mus musculus syncoilin (Sync), mRNA.	SYNC	1110057H03Rik; MGC124230; SNIP4
NM_019914.3	Mllt11	3.45	Mus musculus myeloid/lymphoid or mixed-lineage leukemia (trithorax homolog, Drosophila); translocated to, 11 (Mllt11), mRNA.	MLLT11	Zfp692; AI839562; Af1q
NM_007752.2	Cp	3.45	Mus musculus ceruloplasmin (Cp), transcript variant 2, mRNA.	CP	D3Ertd555e
NM_009208.1	Slc4a3	3.44	Mus musculus solute carrier family 4 (anion exchanger), member 3 (Slc4a3), mRNA.	SLC4A3	Ae3; A930038D23Rik
NM_053078.3	D0H4S114	3.44	Mus musculus DNA segment, human D4S114 (D0H4S114), mRNA.	D0H4S114	AI325076; PTZ17; SEZ17; P311
NM_026865.2	1700113I22Rik	3.43	Mus musculus RIKEN cDNA 1700113I22 gene (1700113I22Rik), mRNA.	1700113I22RIK	1110069E20Rik
NM_080555.2	Ppap2b	3.42	Mus musculus phosphatidic acid phosphatase type 2B (Ppap2b), mRNA.	PPAP2B	Ppab2b; D4Bwg1535e; AV025606; Lpp3; 1110003O22Rik; D4Bwg0538e; 2610002D05Rik
XM_976375.1	LOC669660	3.42	PREDICTED: Mus musculus similar to PDZ and LIM domain protein 5 (Enigma homolog) (Enigma-like PDZ and LIM domains protein) (LOC669660), mRNA.	LOC669660
NM_007393.1	Actb	3.42	Mus musculus actin, beta, cytoplasmic (Actb), mRNA.	ACTB	Actx; E430023M04Rik; beta-actin
NM_009427.2	Tob1	3.41	Mus musculus transducer of ErbB-2.1 (Tob1), mRNA.	TOB1	Trob; Tob
NM_011890.4	Sgcb	3.41	Mus musculus sarcoglycan, beta (dystrophin-associated glycoprotein) (Sgcb), mRNA.	SGCB	AI747103; beta-SG; 43kDa; AI844814
NM_177407.3	Camk2a	3.41	Mus musculus calcium/calmodulin-dependent protein kinase II alpha (Camk2a), transcript variant 2, mRNA.	CAMK2A	mKIAA0968; R74975; CaMKII
NM_009194.2	Slc12a2	3.4	Mus musculus solute carrier family 12, member 2 (Slc12a2), mRNA.	SLC12A2	sy-ns; Nkcc1; mBSC2
NM_011622.2	Tom1	3.39	Mus musculus target of myb1 homolog (chicken) (Tom1), mRNA.	TOM1
NM_178680.3	Unc45b	3.38	Mus musculus unc-45 homolog B (C. elegans) (Unc45b), mRNA.	UNC45B	Cmya4; Unc45; MGC91090; AA445617; D230041A13Rik
NM_001014288.2	Ptprd	3.38	Mus musculus protein tyrosine phosphatase, receptor type, D (Ptprd), transcript variant a, mRNA.	PTPRD	MGC113757; B230219D21Rik; MGC36851; 3000002J10Rik; 1110002J03Rik
NM_172259.1	Myl6b	3.37	Mus musculus myosin, light polypeptide 6B (Myl6b), mRNA.	MYL6B	MLC1SA; BC037527; 5730437E04Rik; MGC41229
NM_198649.2	Ablim3	3.36	Mus musculus actin binding LIM protein family, member 3 (Ablim3), mRNA.	ABLIM3	MGC69876; D930036B08Rik; AW990719; KIAA0843
NM_178198.1	Hist1h2bj	3.35	Mus musculus histone cluster 1, H2bj (Hist1h2bj), mRNA.	HIST1H2BJ
NM_007510.2	Atp6v1e1	3.35	Mus musculus VATPase, H+ transporting, lysosomal V1 subunit E1 (Atp6v1e1), mRNA.	ATP6V1E1	2410029D23Rik; Atp6v1e; Atp6e2; D6Ertd385e; Atp6e; P31; E2; Vma4
NM_011375.2	St3gal5	3.34	Mus musculus ST3 beta-galactoside alpha-2,3-sialyltransferase 5 (St3gal5), transcript variant 2, mRNA.	ST3GAL5	Siat9; 3S-T; [a]2
NM_008609.3	Mmp15	3.33	Mus musculus matrix metallopeptidase 15 (Mmp15), mRNA. XM_001002221	MMP15	MT2-MMP; AI503551
NM_013808.3	Csrp3	3.33	Mus musculus cysteine and glycine-rich protein 3 (Csrp3), mRNA.	CSRP3	MMLP; MLP; CRP3
NM_026316.2	Aldh3b1	3.33	Mus musculus aldehyde dehydrogenase 3 family, member B1 (Aldh3b1), mRNA.	ALDH3B1	ALDH7; ALDH4; 1700001N19Rik
NM_198111.2	Akap6	3.33	Mus musculus A kinase (PRKA) anchor protein 6 (Akap6), mRNA.	AKAP6	Akapbeta; AI482140; Akapalpha; MGC73457; PRKA
NM_018888.1	2410003P15Rik	3.33	Mus musculus RIKEN cDNA 2410003P15 gene (2410003P15Rik), mRNA.	2410003P15RIK	Bfzp; mbFZb; 2310079L17Rik; Bfzb; 3110038N19Rik
NM_023395.1	Wfdc1	3.32		WFDC1
NM_009373.3	Tgm2	3.31	Mus musculus transglutaminase 2, C polypeptide (Tgm2), mRNA.	TGM2	tTGas; G[a]h; tTG; TG2
NM_011716.2	Wfs1	3.3	Mus musculus Wolfram syndrome 1 homolog (human) (Wfs1), mRNA.	WFS1	wolframin; AI481085
NM_175132.3	Synpo2l	3.3	Mus musculus synaptopodin 2-like (Synpo2l), mRNA.	SYNPO2L	1110054M18Rik
NM_133891.2	Slc44a1	3.3	Mus musculus solute carrier family 44, member 1 (Slc44a1), mRNA.	SLC44A1	CHTL1; Cdw92; 2210409B22Rik; CTL1; 4833416H08Rik; AW547365
NM_008247.2	Ppap2a	3.3	Mus musculus phosphatidic acid phosphatase 2a (Ppap2a), transcript variant 1, mRNA.	PPAP2A	LPP-1; Hic53; LPP1; Hpic53; mPAP
NM_008633.2	Mtap4	3.3	Mus musculus microtubule-associated protein 4 (Mtap4), mRNA.	MTAP4	MAP4; Mtap-4; AA407148
NM_009800.2	Car11	3.3	Mus musculus carbonic anhydrase 11 (Car11), mRNA.	CAR11
NM_010838.2	Mapt	3.29		MAPT
NM_007669.2	Cdkn1a	3.29	Mus musculus cyclin-dependent kinase inhibitor 1A (P21) (Cdkn1a), mRNA.	CDKN1A	mda6; p21Cip1; P21; Cdkn1; p21WAF; Waf1; SDI1; CIP1; CDKI; CAP20
NM_020013.4	Fgf21	3.26	Mus musculus fibroblast growth factor 21 (Fgf21), mRNA.	FGF21
NM_022992.2	Arl6ip5	3.26	Mus musculus ADP-ribosylation factor-like 6 interacting protein 5 (Arl6ip5), mRNA.	ARL6IP5	5930404D22Rik; Gtrap3-18; AV001879; Aip-5
NM_178067.3	Mybpc2	3.24	Mus musculus myosin binding protein C, fast-type (Mybpc2), mRNA.	MYBPC2	MGC28149
NM_008357.1	Il15	3.24	Mus musculus interleukin 15 (Il15), mRNA.	IL15	AI503618
NR_003522.1	Abhd1	3.24	Mus musculus abhydrolase domain containing 1 (Abhd1), transcribed RNA.	ABHD1	LABH-1; LABH1
NM_009209.2	Slc6a2	3.23	Mus musculus solute carrier family 6 (neurotransmitter transporter, noradrenalin), member 2 (Slc6a2), mRNA.	SLC6A2	Slc6a5; NET; NE-T
NM_008410.2	Itm2b	3.23	Mus musculus integral membrane protein 2B (Itm2b), mRNA.	ITM2B	E25BMM; D14Sel6; AI256040
NM_031867.1	Tas1r1	3.2	Mus musculus taste receptor, type 1, member 1 (Tas1r1), mRNA.	TAS1R1	Gpr70; T1r1; TR1
NM_033042.3	Tnfrsf25	3.19	Mus musculus tumor necrosis factor receptor superfamily, member 25 (Tnfrsf25), mRNA.	TNFRSF25	WSL-LR; Tnfrsf12; LARD; WSL-1; APO-3; TR3; DDR3; TRAMP; DR3; Wsl
NM_001081636.1	Ccnd3	3.18	Mus musculus cyclin D3 (Ccnd3), transcript variant 3, mRNA.	CCND3	AA682053; AW146355; 9230106B05Rik; AL024085; C78795
NM_207649.1	Rcan2	3.16	Mus musculus regulator of calcineurin 2 (Rcan2), transcript variant 1, mRNA.	RCAN2	MCIP2; ZAKI-4; Csp2; Dscr1l1
NM_015750.2	Neu2	3.16	Mus musculus neuraminidase 2 (Neu2), mRNA.	NEU2	MTS; MSS; MBS
NM_010017.3	Dag1	3.16	Mus musculus dystroglycan 1 (Dag1), mRNA.	DAG1	Dp71; DG; D9Wsu13e; Dp427
NM_008733.3	Nrap	3.15	Mus musculus nebulin-related anchoring protein (Nrap), transcript variant 2, mRNA.	NRAP
NM_145470.2	Depdc6	3.15	Mus musculus DEP domain containing 6 (Depdc6), transcript variant 1, mRNA.	DEPDC6	KIAA4200; D15Ertd336e; mKIAA4200; 4731402B04Rik; D15Ertd597e; R75183; 9130412E02Rik
NM_009933.2	Col6a1	3.15	Mus musculus procollagen, type VI, alpha 1 (Col6a1), mRNA.	COL6A1	AI747156; Col6a-1
NM_027409.1	Mospd1	3.14	Mus musculus motile sperm domain containing 1 (Mospd1), mRNA.	MOSPD1	MGC103065; 1810018L05Rik
NM_001033303.2	Ampd1	3.14	Mus musculus adenosine monophosphate deaminase 1 (isoform M) (Ampd1), mRNA. XM_921992	AMPD1	AI553520; Ampd-1
NM_021304.2	Abhd1	3.14	Mus musculus abhydrolase domain containing 1 (Abhd1), mRNA.	ABHD1	LABH-1; LABH1
NM_176073.4	Pgcp	3.13	Mus musculus plasma glutamate carboxypeptidase (Pgcp), transcript variant 2, mRNA.	PGCP	Hls2; 2610034C17Rik; Lal-1; 1190003P12Rik
NM_013755.2	Gyg	3.13	Mus musculus glycogenin (Gyg), mRNA.	GYG	Gyg1; AU017667
NR_003522.1	Abhd1	3.13	Mus musculus abhydrolase domain containing 1 (Abhd1), transcribed RNA.	ABHD1	LABH-1; LABH1
NM_009721.4	Atp1b1	3.11	Mus musculus ATPase, Na+/K+ transporting, beta 1 polypeptide (Atp1b1), mRNA.	ATP1B1	Atpb; Atpb-1
NM_011604.2	Tlr6	3.1	Mus musculus toll-like receptor 6 (Tlr6), mRNA.	TLR6
NM_019547.2	Rbm38	3.1	Mus musculus RNA binding motif protein 38 (Rbm38), mRNA.	RBM38	Rnpc1; Seb4l; Seb4
NM_009416.2	Tpm2	3.09	Mus musculus tropomyosin 2, beta (Tpm2), mRNA.	TPM2	Trop-2; Tpm-2
NM_138595.1	Gldc	3.09	Mus musculus glycine decarboxylase (Gldc), mRNA.	GLDC	D030049L12Rik; D19Wsu57e
NM_010043.1	Des	3.08	Mus musculus desmin (Des), mRNA.	DES
NM_007617.2	Cav3	3.08	Mus musculus caveolin 3 (Cav3), mRNA.	CAV3	Cav-3; M-caveolin; AI385751; caveolin-3; M-cav
NM_009668.1	Bin1	3.08	Mus musculus bridging integrator 1 (Bin1), mRNA.	BIN1	BRAMP-2; Amphl; SH3P9; ALP-1
NM_178111.3	Trp53inp2	3.06	Mus musculus transformation related protein 53 inducible nuclear protein 2 (Trp53inp2), mRNA.	TRP53INP2	Tp53inp2; 1110029F20Rik
NM_175118.3	Dusp28	3.06	Mus musculus dual specificity phosphatase 28 (Dusp28), mRNA.	DUSP28	AV005521; 0710001B24Rik
NM_178789.4	Tmem117	3.05	Mus musculus transmembrane protein 117 (Tmem117), mRNA.	TMEM117	B930062P21Rik
NM_008610.2	Mmp2	3.05	Mus musculus matrix metallopeptidase 2 (Mmp2), mRNA.	MMP2	Clg4a; GelA; MMP-2
NM_173027.2	Ihpk3	3.05	Mus musculus inositol hexaphosphate kinase 3 (Ihpk3), mRNA.	IHPK3	D830007E07Rik
NM_178653.3	Sccpdh	3.04	Mus musculus saccharopine dehydrogenase (putative) (Sccpdh), mRNA.	SCCPDH	C330023F11Rik; AW214504
NM_009933.2	Col6a1	3.04	Mus musculus procollagen, type VI, alpha 1 (Col6a1), mRNA.	COL6A1	AI747156; Col6a-1
NM_144846.4	0910001A06Rik	3.03	Mus musculus RIKEN cDNA 0910001A06 gene (0910001A06Rik), mRNA.	0910001A06RIK	AW122079
NM_008596.1	Sypl2	3.02	Mus musculus synaptophysin-like 2 (Sypl2), mRNA.	SYPL2	Mg29; AI552439
NM_001033042.3	AI595366	3.02	Mus musculus expressed sequence AI595366 (AI595366), mRNA.	AI595366
NM_019877.2	Copz2	3.01	Mus musculus coatomer protein complex, subunit zeta 2 (Copz2), mRNA.	COPZ2	1110012D12Rik; zeta2-COP
NM_133688.2	Lyrm5	3	Mus musculus LYR motif containing 5 (Lyrm5), mRNA.	LYRM5	AL022899; Ghiso; 4930469P12Rik
NM_183171.1	Fez1	3	Mus musculus fasciculation and elongation protein zeta 1 (zygin I) (Fez1), mRNA.	FEZ1	UNC-76; MGC19293; UNC76
NM_007652.2	Cd59a	3	Mus musculus CD59a antigen (Cd59a), mRNA.	CD59A	protectin; AA987121; Cd59
NM_026865.2	1700113I22Rik	3	Mus musculus RIKEN cDNA 1700113I22 gene (1700113I22Rik), mRNA.	1700113I22RIK	1110069E20Rik
NM_008247.2	Ppap2a	2.99	Mus musculus phosphatidic acid phosphatase 2a (Ppap2a), transcript variant 1, mRNA.	PPAP2A	LPP-1; Hic53; LPP1; Hpic53; mPAP
NM_181404.5	Kank1	2.98	Mus musculus KN motif and ankyrin repeat domains 1 (Kank1), mRNA.	KANK1	MGC90826; D330024H06Rik; AW121052; AU015049; mKIAA0172; A930031B09Rik
NM_013543.1	H2-Ke6	2.98	Mus musculus H2-K region expressed gene 6 (H2-Ke6), mRNA.	H2-KE6	MGC107650; D17H6S112E; Ke6; H-2Ke6; Ring2
NM_175482.3	Usp28	2.97	Mus musculus ubiquitin specific peptidase 28 (Usp28), mRNA.	USP28	AU022237; 9830148O20Rik; mKIAA1515
NM_019547.1	Rbm38	2.97	Mus musculus RNA binding motif protein 38 (Rbm38), mRNA.	RBM38	Rnpc1; Seb4l; Seb4
NM_177167.4	Ppm1e	2.97	Mus musculus protein phosphatase 1E (PP2C domain containing) (Ppm1e), mRNA.	PPM1E	B930008A12Rik; mKIAA1072; PP2CH; POPX1; AW049266
NM_029409.2	5230400G24Rik	2.96	Mus musculus RIKEN cDNA 5230400G24 gene (5230400G24Rik), mRNA.	5230400G24RIK	AI314724
NM_008304.2	Sdc2	2.95	Mus musculus syndecan 2 (Sdc2), mRNA.	SDC2	AA960457; Synd2; syndecan-2; 4833414L08Rik; Hspg1
NM_146058.1	BC025446	2.95	Mus musculus cDNA sequence BC025446 (BC025446), mRNA.	BC025446	MGC29251
NM_144847.1	Nrbp2	2.94	Mus musculus nuclear receptor binding protein 2 (Nrbp2), mRNA.	NRBP2	MGC18994; BC011468; MGC12117
NM_019877.1	Copz2	2.93	Mus musculus coatomer protein complex, subunit zeta 2 (Copz2), mRNA.	COPZ2	1110012D12Rik; zeta2-COP
NM_008121.2	Gja5	2.92	Mus musculus gap junction membrane channel protein alpha 5 (Gja5), mRNA.	GJA5	Cnx40; Gja-5; Cx40; 5730555N10Rik
NM_031173.1	Cacnb1	2.92		CACNB1
NM_178682.3	4933426M11Rik	2.92	Mus musculus RIKEN cDNA 4933426M11 gene (4933426M11Rik), mRNA.	4933426M11RIK	mKIAA0247
NM_008398.2	Itga7	2.91	Mus musculus integrin alpha 7 (Itga7), mRNA.	ITGA7	alpha7; [a]7
NM_175149.3	2310022B05Rik	2.91	Mus musculus RIKEN cDNA 2310022B05 gene (2310022B05Rik), mRNA.	2310022B05RIK
NM_009029.1	Rb1	2.9	Mus musculus retinoblastoma 1 (Rb1), mRNA.	RB1	Rb; Rb-1; pRb
NM_018866.1	Cxcl13	2.9		CXCL13
NM_009127.3	Scd1	2.89	Mus musculus stearoyl-Coenzyme A desaturase 1 (Scd1), mRNA.	SCD1	Scd-1; AI265570; SCD; AA589638; ab
NM_021359.2	Itgb6	2.89	Mus musculus integrin beta 6 (Itgb6), mRNA.	ITGB6	4831415H04Rik; 2210409C20Rik
NM_178195.1	Hist1h2bf	2.89	Mus musculus histone cluster 1, H2bf (Hist1h2bf), mRNA.	HIST1H2BF
NM_013876.3	Rnf11	2.88	Mus musculus ring finger protein 11 (Rnf11), mRNA.	RNF11
NM_008837.2	Pick1	2.88	Mus musculus protein interacting with C kinase 1 (Pick1), transcript variant 1, mRNA.	PICK1	Prkcabp
NM_008387.3	Ins2	2.87	Mus musculus insulin II (Ins2), mRNA.	INS2	AA986540; Mody; Ins-2; Mody4; proinsulin
NM_021472.3	Rnase4	2.86	Mus musculus ribonuclease, RNase A family 4 (Rnase4), transcript variant 1, mRNA.	RNASE4	C730049F20Rik; RNase 4
NM_019632.1	Napb	2.86	Mus musculus N-ethylmaleimide sensitive fusion protein attachment protein beta (Napb), mRNA.	NAPB	b-SNAP; SNARE; I47; Brp14; E161
NM_009601.3	Chrnb1	2.86	Mus musculus cholinergic receptor, nicotinic, beta polypeptide 1 (muscle) (Chrnb1), mRNA.	CHRNB1	Acrb; Achr-2
NM_013915.3	Zfp238	2.85	Mus musculus zinc finger protein 238 (Zfp238), transcript variant 2, mRNA.	ZFP238	RP58
NM_011546.2	Zeb1	2.83	Mus musculus zinc finger E-box binding homeobox 1 (Zeb1), mRNA.	ZEB1	Zfhx1a; MEB1; ZEB; [delta]EF1; 3110032K11Rik; Zfhep; BZP; Zfx1a; Zfx1ha; AREB6; Tcf8; Tcf18; Nil2
NM_024263.3	Mxra8	2.83	Mus musculus matrix-remodelling associated 8 (Mxra8), mRNA.	MXRA8	AI131686; MGC3047; 1700095D18Rik; 1200013A08Rik
NM_013509.2	Eno2	2.83	Mus musculus enolase 2, gamma neuronal (Eno2), mRNA.	ENO2	Eno-2; NSE; D6Ertd375e; AI837106
NM_028079.1	2010111I01Rik	2.83	Mus musculus RIKEN cDNA 2010111I01 gene (2010111I01Rik), mRNA. XM_988363	2010111I01RIK	2300006M17Rik; Aopep
NM_008481.2	Lama2	2.82	Mus musculus laminin, alpha 2 (Lama2), mRNA.	LAMA2	mer; dy; merosin; KIAA4087; 5830440B04; mKIAA4087
NM_133699.1	Atp6v1c2	2.82	Mus musculus ATPase, H+ transporting, lysosomal V1 subunit C2 (Atp6v1c2), mRNA.	ATP6V1C2	1110038G14Rik
NM_024263.3	Mxra8	2.81	Mus musculus matrix-remodelling associated 8 (Mxra8), mRNA.	MXRA8	AI131686; MGC3047; 1700095D18Rik; 1200013A08Rik
NM_027551.2	Klhl30	2.81	Mus musculus kelch-like 30 (Drosophila) (Klhl30), mRNA.	KLHL30	MGC143856; 4631423F02Rik
NM_008813.3	Enpp1	2.81	Mus musculus ectonucleotide pyrophosphatase/phosphodiesterase 1 (Enpp1), mRNA.	ENPP1	E-NPP1; Pca; CD203c; C76301; ttw; Ly-41; M6S1; Pdnp1; Npps; twy; PC-1; NPP1; Pca-1
NM_007933.2	Eno3	2.81	Mus musculus enolase 3, beta muscle (Eno3), mRNA.	ENO3	Eno-3
NM_007393.3	Actb	2.81	Mus musculus actin, beta, cytoplasmic (Actb), mRNA.	ACTB	Actx; E430023M04Rik; beta-actin
NM_001012396.2	Ptpla	2.8	Mus musculus protein tyrosine phosphatase-like (proline instead of catalytic arginine), member a (Ptpla), transcript variant 2, mRNA.	PTPLA
NM_019960.1	Hspb3	2.8	Mus musculus heat shock protein 3 (Hspb3), mRNA.	HSPB3	AI844863; spb3; 2310035K17Rik; Hsbp3; 27kDa
NM_022331.1	Herpud1	2.8	Mus musculus homocysteine-inducible, endoplasmic reticulum stress-inducible, ubiquitin-like domain member 1 (Herpud1), mRNA.	HERPUD1	Herp; SUP
NM_134118.3	Gpsn2	2.8	Mus musculus glycoprotein, synaptic 2 (Gpsn2), mRNA.	GPSN2	D17Ertd178e; 2410016D23Rik; AI173355; A230102P12Rik; SC2
NM_012032.2	Serinc3	2.79	Mus musculus serine incorporator 3 (Serinc3), mRNA.	SERINC3	Tde1; AA960047; TMS-1; DIFF33; AIGP1; AA959945
NM_025736.1	Ttc35	2.78	Mus musculus tetratricopeptide repeat domain 35 (Ttc35), mRNA.	TTC35	AW209495; 4921531G14Rik; AV060620
NM_178577.4	Tmem205	2.78	Mus musculus transmembrane protein 205 (Tmem205), mRNA.	TMEM205	clone: 2-27; MGC18837
NM_028713.1	Rftn2	2.78	Mus musculus raftlin family member 2 (Rftn2), mRNA. XM_920263 XM_986521 XM_986556 XM_986596 XM_986637 XM_986673	RFTN2	3222401M22Rik; KIAA0084; 2700010E02Rik
NM_021704.2	Cxcl12	2.78	Mus musculus chemokine (C-X-C motif) ligand 12 (Cxcl12), transcript variant 1, mRNA.	CXCL12	TPAR1; TLSF; Sdf1b; SDF-1; AI174028; Sdf1a; TLSF-b; PBSF/SDF-1; Sdf1; TLSF-a; PBSF; Scyb12
NM_001039959.1	Ahnak	2.78	Mus musculus AHNAK nucleoprotein (desmoyokin) (Ahnak), transcript variant 3, mRNA.	AHNAK	2310047C17Rik; AA589382; AV091586; DY6; 1110004P15Rik
NM_207649.1	Rcan2	2.77	Mus musculus regulator of calcineurin 2 (Rcan2), transcript variant 1, mRNA.	RCAN2	MCIP2; ZAKI-4; Csp2; Dscr1l1
NM_153539.2	B830045N13Rik	2.77	Mus musculus RIKEN cDNA B830045N13 gene (B830045N13Rik), mRNA.	B830045N13RIK	MGC107461; MGC40674
NM_028846.3	Usp20	2.76	Mus musculus ubiquitin specific peptidase 20 (Usp20), mRNA.	USP20	1700055M05Rik; Vdu2; AI467231
NM_013675.3	Spnb1	2.76	Mus musculus spectrin beta 1 (Spnb1), mRNA.	SPNB1	mKIAA4219; ja; Gm1301; Spnb-1; jaundiced; KIAA4219; D330027P03Rik; AI842465
NM_173347.2	Prune	2.76	Mus musculus prune homolog (Drosophila) (Prune), mRNA.	PRUNE	Prune-M1; DRES-17; HTCD37; 9230112O05Rik; C130058A12; PRUNEM1
NM_008410.1	Itm2b	2.76	Mus musculus integral membrane protein 2B (Itm2b), mRNA.	ITM2B	E25BMM; D14Sel6; AI256040
NM_007987.1	Fas	2.76	Mus musculus Fas (TNF receptor superfamily member 6) (Fas), mRNA.	FAS	CD95; AI196731; TNFR6; Tnfrsf6; APT1; lpr; APO-1
NM_153526.4	Insig1	2.75	Mus musculus insulin induced gene 1 (Insig1), mRNA.	INSIG1	1810013C12Rik; Insig-1
NM_030258.2	Gpr146	2.75		GPR146
NM_010255.1	Gamt	2.75	Mus musculus guanidinoacetate methyltransferase (Gamt), mRNA.	GAMT	AA571402; Spintz1
XM_355589.1	LOC381629	2.74		LOC381629
NM_007929.2	Emp2	2.74	Mus musculus epithelial membrane protein 2 (Emp2), mRNA.	EMP2	XMP
NM_007632.2	Ccnd3	2.74	Mus musculus cyclin D3 (Ccnd3), transcript variant 1, mRNA.	CCND3	AA682053; AW146355; 9230106B05Rik; AL024085; C78795
NM_009194.2	Slc12a2	2.73	Mus musculus solute carrier family 12, member 2 (Slc12a2), mRNA.	SLC12A2	sy-ns; Nkcc1; mBSC2
NM_008862.3	Pkia	2.73	Mus musculus protein kinase inhibitor, alpha (Pkia), mRNA.	PKIA	PKIalpha; AI415001
NM_177628.3	BC065085	2.73	Mus musculus cDNA sequence BC065085 (BC065085), mRNA.	BC065085	A030013D21
NM_007898.2	Ebp	2.72	Mus musculus phenylalkylamine Ca2+ antagonist (emopamil) binding protein (Ebp), mRNA.	EBP	Td; Pabp; AI255399; mSI
NM_145473.2	Csdc2	2.72	Mus musculus cold shock domain containing C2, RNA binding (Csdc2), mRNA.	CSDC2	AI481750; Pippin; AI415250
NM_019636.2	Tbc1d1	2.71	Mus musculus TBC1 domain family, member 1 (Tbc1d1), mRNA.	TBC1D1	AI385682; MGC144097; 1110062G02Rik; MGC106104; mKIAA1108; Tbc1; AW555803
NM_010941.3	Nsdhl	2.71	Mus musculus NAD(P) dependent steroid dehydrogenase-like (Nsdhl), mRNA.	NSDHL	H105E3; Bpa; AI747449; Str; XAP104
NM_008239.3	Foxq1	2.71	Mus musculus forkhead box Q1 (Foxq1), mRNA.	FOXQ1	Hfh1l; sa; Hfh1; HFH-1
NM_146007.1	Col6a2	2.71	Mus musculus procollagen, type VI, alpha 2 (Col6a2), mRNA.	COL6A2	Col6a-2; MGC36205
NM_007564.4	Zfp36l1	2.7	Mus musculus zinc finger protein 36, C3H type-like 1 (Zfp36l1), mRNA.	ZFP36L1	Berg36; cMG1; D530020L18Rik; AW742437; TIS11b; ERF1; Brf1; AW743212
NM_028733.2	Pacsin3	2.69	Mus musculus protein kinase C and casein kinase substrate in neurons 3 (Pacsin3), mRNA.	PACSIN3	AW413130; 6330413E15Rik; 4921507A02Rik
NM_008695.2	Nid2	2.69	Mus musculus nidogen 2 (Nid2), mRNA.	NID2	AW547149; Ly111; nidogen-2; NID-2; entactin-2
NM_178216.1	Hist2h3c1	2.69	Mus musculus histone cluster 2, H3c1 (Hist2h3c1), transcript variant 2, mRNA.	HIST2H3C1	BE691662; H3f2; Hist2h3ca1; H3-615
NM_182805.1	Gpt1	2.69	Mus musculus glutamic pyruvic transaminase 1, soluble (Gpt1), mRNA.	GPT1	2310022B03Rik; Gpt-1; 1300007J06Rik; ALT
NM_053252.2	Ehbp1l1	2.69	Mus musculus EH domain binding protein 1-like 1 (Ehbp1l1), mRNA.	EHBP1L1	G430002G23Rik
NM_020010.2	Cyp51	2.69	Mus musculus cytochrome P450, family 51 (Cyp51), mRNA.	CYP51	AI426508
NM_134089.1	Scrib	2.68	Mus musculus scribbled homolog (Drosophila) (Scrib), mRNA.	SCRIB	Scrb1; CRIB; mKIAA0147; vartul; Crc; SCRIB1; AI118201; KIAA0147
NM_019543.2	Pigp	2.68	Mus musculus phosphatidylinositol glycan anchor biosynthesis, class P (Pigp), mRNA.	PIGP	Dscr5; Dcrc
XR_032043.1	LOC100045491	2.68	PREDICTED: Mus musculus hypothetical protein LOC100045491 (LOC100045491), misc RNA.	LOC100045491
NM_010567.1	Inppl1	2.68	Mus musculus inositol polyphosphate phosphatase-like 1 (Inppl1), mRNA.	INPPL1	SHIP2; 51C
NM_010284.2	Ghr	2.68	Mus musculus growth hormone receptor (Ghr), transcript variant 1, mRNA.	GHR	GHBP; AA986417; GHR/BP
NM_148925.1	Fyco1	2.68	Mus musculus FYVE and coiled-coil domain containing 1 (Fyco1), mRNA.	FYCO1	RUFY3; ZFYVE7; Mem2; 2810409M01Rik
NM_001012477.1	Cxcl12	2.68	Mus musculus chemokine (C-X-C motif) ligand 12 (Cxcl12), transcript variant 3, mRNA.	CXCL12	TPAR1; TLSF; Sdf1b; SDF-1; AI174028; Sdf1a; TLSF-b; PBSF/SDF-1; Sdf1; TLSF-a; PBSF; Scyb12
NM_153584.1	BC031353	2.68	Mus musculus cDNA sequence BC031353 (BC031353), mRNA.	BC031353	C130047D21Rik; AI553555; 6330415I01Rik; mKIAA1370; MGC41344; MGC38960
NM_001012330.1	Zfp238	2.67	Mus musculus zinc finger protein 238 (Zfp238), transcript variant 1, mRNA.	ZFP238	RP58
NM_153526.4	Insig1	2.67	Mus musculus insulin induced gene 1 (Insig1), mRNA.	INSIG1	1810013C12Rik; Insig-1
NM_212470.2	0610007C21Rik	2.67	Mus musculus RIKEN cDNA 0610007C21 gene (0610007C21Rik), transcript variant 2, mRNA.	0610007C21RIK	AI316792; HSPC013; Apr3; p18
NM_001039391.1	Pkig	2.66	Mus musculus protein kinase inhibitor, gamma (Pkig), transcript variant 3, mRNA.	PKIG	PKIgamma
NM_175423.3	Orai1	2.66	Mus musculus ORAI calcium release-activated calcium modulator 1 (Orai1), mRNA.	ORAI1	orai-1; D730049H07Rik; Orai1
NM_133853.2	Magi3	2.66	Mus musculus membrane associated guanylate kinase, WW and PDZ domain containing 3 (Magi3), mRNA.	MAGI3	AI120132; mKIAA1634; 4732496O19Rik; AA407180; 6530407C02Rik
NM_027855.2	0610007C21Rik	2.66	Mus musculus RIKEN cDNA 0610007C21 gene (0610007C21Rik), transcript variant 1, mRNA.	0610007C21RIK	AI316792; HSPC013; Apr3; p18
NM_080428.2	Fbxw7	2.65	Mus musculus F-box and WD-40 domain protein 7, archipelago homolog (Drosophila) (Fbxw7), mRNA.	FBXW7	AGO; Fbw7; SEL-10; Fbx30; Fbwd6; Cdc4; Fbxw6; Fbxo30; 1110001A17Rik
NM_001033293.2	Uap1l1	2.64	Mus musculus UDP-N-acteylglucosamine pyrophosphorylase 1-like 1 (Uap1l1), mRNA. XM_918982	UAP1L1	5730445F03Rik
NM_007491.1	Art5	2.64	Mus musculus ADP-ribosyltransferase 5 (Art5), mRNA.	ART5	MGC151200; MGC151226; Yac-2
NM_022314.2	Tpm3	2.63	Mus musculus tropomyosin 3, gamma (Tpm3), mRNA.	TPM3	Trop-5; Tpm5; MGC102590; gamma-TM; Tpm-5; Tm5NM; hTM30nm; hTMnm
NM_172938.2	Scml4	2.63	Mus musculus sex comb on midleg-like 4 (Drosophila) (Scml4), mRNA.	SCML4	mFLJ00197; MGC49264; 9330161D17
NM_178615.3	Rgmb	2.63	Mus musculus RGM domain family, member B (Rgmb), mRNA.	RGMB	1110059F19Rik; DRAGON
NM_007603.2	Capn6	2.63	Mus musculus calpain 6 (Capn6), mRNA.	CAPN6
NM_008968.3	Ptgis	2.62	Mus musculus prostaglandin I2 (prostacyclin) synthase (Ptgis), mRNA.	PTGIS	Pgi2; Cyp8a1; Pgis; Cyp8; Ptgi
NM_001098231.1	Ppm2c	2.62	Mus musculus protein phosphatase 2C, magnesium dependent, catalytic subunit (Ppm2c), nuclear gene encoding mitochondrial protein, transcript variant 1, mRNA.	PPM2C	RP23-203A12.1; Gm1024
NM_010941.3	Nsdhl	2.62	Mus musculus NAD(P) dependent steroid dehydrogenase-like (Nsdhl), mRNA.	NSDHL	H105E3; Bpa; AI747449; Str; XAP104
NM_001038492.1	Ctsa	2.62	Mus musculus cathepsin A (Ctsa), transcript variant 2, mRNA.	CTSA	PPCA; Ppgb; AU019505
NM_029791	Bicd2	2.62		BICD2
NM_172282.2	Tmco3	2.61	Mus musculus transmembrane and coiled-coil domains 3 (Tmco3), mRNA.	TMCO3	B230339H12Rik; C87304
NM_019966.2	Mlycd	2.61	Mus musculus malonyl-CoA decarboxylase (Mlycd), nuclear gene encoding mitochondrial protein, mRNA.	MLYCD	AI324784; Mcd
NM_008311.2	Htr2b	2.61	Mus musculus 5-hydroxytryptamine (serotonin) receptor 2B (Htr2b), mRNA.	HTR2B	5-HT2B; AJ012488; AV377389
NM_021273.3	Ckb	2.61	Mus musculus creatine kinase, brain (Ckb), mRNA.	CKB	B-CK; Ck-3
NM_175643.2	Adamts2	2.61	Mus musculus a disintegrin-like and metallopeptidase (reprolysin type) with thrombospondin type 1 motif, 2 (Adamts2), mRNA.	ADAMTS2	PCINP; ADAMTS-3; KIAA4060; mKIAA4060; 4732482M10; hPCPNI; A430089F14; ADAM-TS2
NM_009601.3	Chrnb1	2.6	Mus musculus cholinergic receptor, nicotinic, beta polypeptide 1 (muscle) (Chrnb1), mRNA.	CHRNB1	Acrb; Achr-2
NM_007688.2	Cfl2	2.6	Mus musculus cofilin 2, muscle (Cfl2), mRNA.	CFL2
NM_029981.1	Adamtsl2	2.6	Mus musculus ADAMTS-like 2 (Adamtsl2), mRNA.	ADAMTSL2	tcp-1; A930008K15Rik
NM_020486.2	Bcam	2.59	Mus musculus basal cell adhesion molecule (Bcam), mRNA.	BCAM	1200005K12Rik; Lu; B-CAM; Gplu
NM_148938.2	Slc1a3	2.58	Mus musculus solute carrier family 1 (glial high affinity glutamate transporter), member 3 (Slc1a3), mRNA.	SLC1A3	MGluT1; B430115D02Rik; Eaat1; GluT-1; GLAST; GLAST-1; AI504299; Gmt1; GLU-T
NM_173397.2	D930001I22Rik	2.58	Mus musculus RIKEN cDNA D930001I22 gene (D930001I22Rik), mRNA.	D930001I22RIK	AI414861
NM_031368.3	Bglap-rs1	2.58	Mus musculus bone gamma-carboxyglutamate protein, related sequence 1 (Bglap-rs1), mRNA.	BGLAP-RS1	MGC123552; mOC-X; ORG; AI461847
NM_013703.1	Vldlr	2.57	Mus musculus very low density lipoprotein receptor (Vldlr), mRNA.	VLDLR	AW047288; AI451093; AA408956
NM_013549	Hist2h2aa1	2.57		HIST2H2AA1
NM_007413.4	Adora2b	2.57	Mus musculus adenosine A2b receptor (Adora2b), mRNA.	ADORA2B	MGC144574; AI605384; MGC144575; AI480866
NM_013876.2	Rnf11	2.56	Mus musculus ring finger protein 11 (Rnf11), mRNA.	RNF11
NM_007856.2	Dhcr7	2.56	Mus musculus 7-dehydrocholesterol reductase (Dhcr7), mRNA.	DHCR7	AA409147
NM_053195.2	Slc24a3	2.55	Mus musculus solute carrier family 24 (sodium/potassium/calcium exchanger), member 3 (Slc24a3), mRNA.	SLC24A3	NCKX3
NM_148942.2	Serpinb6c	2.55	Mus musculus serine (or cysteine) peptidase inhibitor, clade B, member 6c (Serpinb6c), mRNA.	SERPINB6C	ovalbumin; C76174; C76171; SPIC; RP23-262J21.6; SPI3C
NM_007730.2	Col12a1	2.55	Mus musculus collagen, type XII, alpha 1 (Col12a1), mRNA.	COL12A1	AW743884
NM_024226	Rtn4	2.54		RTN4
NM_013876.3	Rnf11	2.54	Mus musculus ring finger protein 11 (Rnf11), mRNA.	RNF11
NM_009944.3	Cox7a1	2.53	Mus musculus cytochrome c oxidase, subunit VIIa 1 (Cox7a1), mRNA.	COX7A1	COX7AH; COX7A; COX7AM
NM_145521.2	Ppapdc3	2.52	Mus musculus phosphatidic acid phosphatase type 2 domain containing 3 (Ppapdc3), mRNA.	PPAPDC3	D830019K17Rik
NM_172696.2	Inadl	2.52	Mus musculus InaD-like (Drosophila) (Inadl), transcript variant 1, mRNA.	INADL	RP23-291M22.2; Cipp; Patj
NM_001034964.1	Sorbs1	2.51	Mus musculus sorbin and SH3 domain containing 1 (Sorbs1), transcript variant 5, mRNA.	SORBS1	SH3P12; 2310065E01Rik; Sh3d5; mKIAA1296; CAP; 9530001P15Rik
XM_001474613.1	LOC100045617	2.5	PREDICTED: Mus musculus similar to Eukaryotic translation initiation factor 4A2 (LOC100045617), mRNA.	LOC100045617
NM_026439.2	Ccdc80	2.5	Mus musculus coiled-coil domain containing 80 (Ccdc80), mRNA.	CCDC80	2610001E17Rik; Ssg1; Urb
NM_007542.3	Bgn	2.5	Mus musculus biglycan (Bgn), mRNA.	BGN	SLRR1A; BG; PG-S1; PGI; DSPG1
NM_172755.2	Sfrs14	2.49	Mus musculus splicing factor, arginine/serine-rich 14 (Sfrs14), mRNA.	SFRS14	mKIAA0365; MGC66544
XM_001479169.1	LOC100048845	2.49	PREDICTED: Mus musculus similar to CD28 antigen (LOC100048845), mRNA.	LOC100048845
NM_022331.1	Herpud1	2.49	Mus musculus homocysteine-inducible, endoplasmic reticulum stress-inducible, ubiquitin-like domain member 1 (Herpud1), mRNA.	HERPUD1	Herp; SUP
NM_139305.1	Car9	2.49	Mus musculus carbonic anhydrase 9 (Car9), mRNA.	CAR9	CAIX; MN/CA9
NM_175285.3	Tmem62	2.48	Mus musculus transmembrane protein 62 (Tmem62), mRNA.	TMEM62	C77355; B830009D23Rik
NM_019444.2	Ramp2	2.48	Mus musculus receptor (calcitonin) activity modifying protein 2 (Ramp2), mRNA.	RAMP2
NM_010567.1	Inppl1	2.48	Mus musculus inositol polyphosphate phosphatase-like 1 (Inppl1), mRNA.	INPPL1	SHIP2; 51C
NM_001077596.1	Shroom3	2.47	Mus musculus shroom family member 3 (Shroom3), transcript variant 3, mRNA.	SHROOM3	D5Ertd287e; Shrm; AL022960
NM_138309.1	Mic2l1	2.47		MIC2L1
XR_034509.1	LOC100048331	2.46	PREDICTED: Mus musculus similar to DnaJ (Hsp40) homolog, subfamily A, member 4 (LOC100048331), misc RNA.	LOC100048331
NM_001017959.1	Lamp2	2.46	Mus musculus lysosomal-associated membrane protein 2 (Lamp2), transcript variant 1, mRNA.	LAMP2	Lamp-2c; CD107b; Lamp-2b; Lamp-2a; Lamp-2
NM_009371.2	Tgfbr2	2.45	Mus musculus transforming growth factor, beta receptor II (Tgfbr2), transcript variant 1, mRNA.	TGFBR2	AU042018; TbetaR-II; 1110020H15Rik; TbetaRII; RIIDN; DNIIR
NM_153514.4	Rhobtb2	2.45	Mus musculus Rho-related BTB domain containing 2 (Rhobtb2), mRNA.	RHOBTB2	Dbc2; MGC28699; E130206H14Rik; mKIAA0717
NM_001037937.2	Depdc6	2.45	Mus musculus DEP domain containing 6 (Depdc6), transcript variant 2, mRNA.	DEPDC6	KIAA4200; D15Ertd336e; mKIAA4200; 4731402B04Rik; D15Ertd597e; R75183; 9130412E02Rik
NM_030143.3	Ddit4l	2.45	Mus musculus DNA-damage-inducible transcript 4-like (Ddit4l), mRNA.	DDIT4L	1700108M02Rik; 1700037B15Rik; Smhs1; REDD2; RTP801L
NM_018884.1	Pdzrn3	2.44	Mus musculus PDZ domain containing RING finger 3 (Pdzrn3), mRNA.	PDZRN3	1110020C07Rik; AL023082; LNX3; Semcap3; AI429718
NM_025425.3	Rpl3l	2.43	Mus musculus ribosomal protein L3-like (Rpl3l), mRNA.	RPL3L	1110057H16Rik
NM_010893.2	Neu1	2.43	Mus musculus neuraminidase 1 (Neu1), mRNA.	NEU1	Aglp; AA407316; G9; AA407268; Neu-1; Apl; Bat7; Bat-7; Map-2
NM_023125.2	Kng1	2.43	Mus musculus kininogen 1 (Kng1), mRNA.	KNG1	MGC123437; Kng
NM_031843.2	Dpp7	2.43	Mus musculus dipeptidylpeptidase 7 (Dpp7), mRNA.	DPP7	Dpp2; DPPII; QPP
NM_029270.1	Arhgap24	2.43	Mus musculus Rho GTPase activating protein 24 (Arhgap24), transcript variant 1, mRNA.	ARHGAP24	0610025G21Rik; MGC38749
NM_178197.1	Hist1h2bh	2.42	Mus musculus histone cluster 1, H2bh (Hist1h2bh), mRNA.	HIST1H2BH	H2b-221; MGC106612
NM_146120.3	Gsn	2.42	Mus musculus gelsolin (Gsn), mRNA.	GSN	MGC28083
NM_026452.2	Coq9	2.42	Mus musculus coenzyme Q9 homolog (yeast) (Coq9), mRNA.	COQ9	2310005O14Rik; C78387
NM_001033599.1	Acsl6	2.42	Mus musculus acyl-CoA synthetase long-chain family member 6 (Acsl6), transcript variant 4, mRNA.	ACSL6	MGC36650; AW050338; LACS; mKIAA0837; A330035H04Rik; Facl6; Lacsl
NM_173347.2	Prune	2.41	Mus musculus prune homolog (Drosophila) (Prune), mRNA.	PRUNE	Prune-M1; DRES-17; HTCD37; 9230112O05Rik; C130058A12; PRUNEM1
NM_013469.1	Anxa11	2.41	Mus musculus annexin A11 (Anxa11), mRNA.	ANXA11	Anx11; A830099O17Rik
NM_133859.2	Olfml3	2.4	Mus musculus olfactomedin-like 3 (Olfml3), mRNA.	OLFML3	AI115209; ONT3; 2810002E22Rik; mONT3; AW550633; HNOEL-iso
NM_008640.2	Laptm4a	2.4	Mus musculus lysosomal-associated protein transmembrane 4A (Laptm4a), mRNA.	LAPTM4A	MTP; LAPTM4; AA286466; mKIAA0108; Mtrp
NM_172696.2	Inadl	2.4	Mus musculus InaD-like (Drosophila) (Inadl), transcript variant 1, mRNA.	INADL	RP23-291M22.2; Cipp; Patj
NM_013755.2	Gyg	2.4	Mus musculus glycogenin (Gyg), mRNA.	GYG	Gyg1; AU017667
NM_133930.1	Creld1	2.4	Mus musculus cysteine-rich with EGF-like domains 1 (Creld1), mRNA.	CRELD1	AI843811
XM_993589.1	Cmya1	2.4	PREDICTED: Mus musculus cardiomyopathy associated 1, transcript variant 2 (Cmya1), mRNA.	CMYA1
NM_007389.2	Chrna1	2.4	Mus musculus cholinergic receptor, nicotinic, alpha polypeptide 1 (muscle) (Chrna1), mRNA.	CHRNA1	Acra; AI608266; AI385656; Achr-1
NM_172282.1	B230339H12Rik	2.4		B230339H12RIK
NM_172750.1	Adprhl1	2.4	Mus musculus ADP-ribosylhydrolase like 1 (Adprhl1), mRNA.	ADPRHL1	D330008N11Rik; Arh2
NM_144916.1	Tmem150	2.39	Mus musculus transmembrane protein 150 (Tmem150), mRNA.	TMEM150	MGC25977; MGC37802; BC014685
NM_011375.1	Siat9	2.39		SIAT9
NM_008760.2	Ogn	2.39	Mus musculus osteoglycin (Ogn), mRNA.	OGN	OG; SLRR3A; mimecan; 3110079A16Rik; mimican; OIF
NM_007471.1	App	2.39		APP
NM_001001883.2	Hecw2	2.38	Mus musculus HECT, C2 and WW domain containing E3 ubiquitin protein ligase 2 (Hecw2), transcript variant 1, mRNA.	HECW2	Nedl2; Gm971; A730039N16Rik; mKIAA1301; D030049F17Rik
NM_009155.3	Sepp1	2.37	Mus musculus selenoprotein P, plasma, 1 (Sepp1), transcript variant 1, mRNA.	SEPP1	Se-P; AU018766; D15Ucla1; selp
NM_145619.2	Parp3	2.37	Mus musculus poly (ADP-ribose) polymerase family, member 3 (Parp3), mRNA.	PARP3	AW990611; Adprt3; A930002C11Rik; pADPRT-3; Adprtl3; PARP-3
NM_007389.4	Chrna1	2.37	Mus musculus cholinergic receptor, nicotinic, alpha polypeptide 1 (muscle) (Chrna1), mRNA.	CHRNA1	Acra; AI608266; AI385656; Achr-1
NM_009890.1	Ch25h	2.37	Mus musculus cholesterol 25-hydroxylase (Ch25h), mRNA.	CH25H	m25OH; AI462618
NM_146073.3	Zdhhc14	2.36	Mus musculus zinc finger, DHHC domain containing 14 (Zdhhc14), mRNA.	ZDHHC14	B530001K09Rik; New1cp; MGC29194
NM_146058.1	BC025446	2.36	Mus musculus cDNA sequence BC025446 (BC025446), mRNA.	BC025446	MGC29251
NM_177707.3	Stac3	2.35	Mus musculus SH3 and cysteine rich domain 3 (Stac3), mRNA.	STAC3	9.83e+24
NM_011349.3	Sema3f	2.35	Mus musculus sema domain, immunoglobulin domain (Ig), short basic domain, secreted, (semaphorin) 3F (Sema3f), mRNA.	SEMA3F	Semak; Sema IV; Sema4
NM_153514.4	Rhobtb2	2.35	Mus musculus Rho-related BTB domain containing 2 (Rhobtb2), mRNA.	RHOBTB2	Dbc2; MGC28699; E130206H14Rik; mKIAA0717
NM_019543.2	Pigp	2.35	Mus musculus phosphatidylinositol glycan anchor biosynthesis, class P (Pigp), mRNA.	PIGP	Dscr5; Dcrc
NM_001033356.2	Gm484	2.35	Mus musculus gene model 484, (NCBI) (Gm484), mRNA.	GM484
NM_009287.4	Stim1	2.34	Mus musculus stromal interaction molecule 1 (Stim1), mRNA.	STIM1	SIM
NM_008903.1	Ppap2a	2.34	Mus musculus phosphatidic acid phosphatase 2a (Ppap2a), transcript variant 2, mRNA.	PPAP2A	LPP-1; Hic53; LPP1; Hpic53; mPAP
NM_025886.3	Rassf7	2.33	Mus musculus Ras association (RalGDS/AF-6) domain family (N-terminal) member 7 (Rassf7), mRNA.	RASSF7	2400009B11Rik; AW210608
NM_177588.2	Thnsl1	2.32	Mus musculus threonine synthase-like 1 (bacterial) (Thnsl1), transcript variant 1, mRNA.	THNSL1	AW413632
NM_026283.2	Samd8	2.32	Mus musculus sterile alpha motif domain containing 8 (Samd8), mRNA. XM_979722	SAMD8	1700010P07Rik; MGC118303; 1110053F04Rik
NM_001002012.1	Hspa2	2.31	Mus musculus heat shock protein 2 (Hspa2), transcript variant 2, mRNA.	HSPA2	MGC7795; HSP70.2; 70kDa; MGC58299; HSP70A2; Hsp70-2
NM_007817.2	Cyp2f2	2.31	Mus musculus cytochrome P450, family 2, subfamily f, polypeptide 2 (Cyp2f2), mRNA.	CYP2F2	Cyp2f
NM_145980.1	8430408G22Rik	2.31	Mus musculus RIKEN cDNA 8430408G22 gene (8430408G22Rik), mRNA.	8430408G22RIK	MGC6835; Fseg
NM_008109.1	Gdf5	2.3	Mus musculus growth differentiation factor 5 (Gdf5), mRNA.	GDF5	bp; CDMP-1
NM_001040700.2	BC051019	2.3	Mus musculus cDNA sequence BC051019 (BC051019), mRNA.	BC051019	AA571491; D7H11orf16; ICRFP703B1614Q5.5
NM_027519.1	6330406I15Rik	2.3	Mus musculus RIKEN cDNA 6330406I15 gene (6330406I15Rik), mRNA.	6330406I15RIK	MGC143803; MGC143804
NM_001039391.1	Pkig	2.29	Mus musculus protein kinase inhibitor, gamma (Pkig), transcript variant 3, mRNA.	PKIG	PKIgamma
NM_008597.3	Mgp	2.29	Mus musculus matrix Gla protein (Mgp), mRNA.	MGP	Mglap
NM_016700	Mapk8	2.29		MAPK8
NM_134118.1	Gpsn2	2.29	Mus musculus glycoprotein, synaptic 2 (Gpsn2), mRNA.	GPSN2	D17Ertd178e; 2410016D23Rik; AI173355; A230102P12Rik; SC2
NM_020559.1	Alas1	2.28	Mus musculus aminolevulinic acid synthase 1 (Alas1), mRNA.	ALAS1	Alas-h; Alas-1; ALAS
NM_145940.2	Wipi1	2.27	Mus musculus WD repeat domain, phosphoinositide interacting 1 (Wipi1), mRNA.	WIPI1	MGC36416; AW411817; D11Ertd498e; 4930533H01Rik
NM_026432.2	Tmem66	2.27	Mus musculus transmembrane protein 66 (Tmem66), mRNA.	TMEM66	1810045K07Rik
NM_001004363.1	Nuak1	2.27	Mus musculus NUAK family, SNF1-like kinase, 1 (Nuak1), mRNA.	NUAK1	B230104P22Rik; MGC90816; AW494241; AU014801
NM_001033439.2	Lrch1	2.27	Mus musculus leucine-rich repeats and calponin homology (CH) domain containing 1 (Lrch1), mRNA.	LRCH1	mKIAA1016; AW215503; 4832412D13Rik; Chdc1; AI552548
NM_026741.2	Zfp579	2.26	Mus musculus zinc finger protein 579 (Zfp579), mRNA.	ZFP579	1110003A17Rik
NM_001009573.2	Unc13d	2.26	Mus musculus unc-13 homolog D (C. elegans) (Unc13d), mRNA.	UNC13D	Munc13-4; mFLJ00067; FLJ00067; 2610108D09Rik; Jinx
NM_011890.4	Sgcb	2.26	Mus musculus sarcoglycan, beta (dystrophin-associated glycoprotein) (Sgcb), mRNA.	SGCB	AI747103; beta-SG; 43kDa; AI844814
NM_013831.4	Pstpip2	2.26	Mus musculus proline-serine-threonine phosphatase-interacting protein 2 (Pstpip2), mRNA.	PSTPIP2	MAYP; cmo
NM_153086.5	Gjd4	2.26	Mus musculus gap junction protein, delta 4 (Gjd4), mRNA.	GJD4	Cx39; connexin 39
NM_010687.1	Large	2.25	Mus musculus like-glycosyltransferase (Large), mRNA.	LARGE	froggy; Gyltl1a; BPFD#36; Mbp-1; mKIAA0609; Mbp1; enr; myd; fg
NM_008441.2	Kif1b	2.25	Mus musculus kinesin family member 1B (Kif1b), transcript variant 1, mRNA.	KIF1B	mKIAA0591; KIF1Bp130; AI506502; D4Mil1e; A530096N05Rik; AI448212; KIF1Bp204
NM_001014390.2	Dyrk2	2.25	Mus musculus dual-specificity tyrosine-(Y)-phosphorylation regulated kinase 2 (Dyrk2), mRNA.	DYRK2	1810038L18Rik
NM_019877.2	Copz2	2.25	Mus musculus coatomer protein complex, subunit zeta 2 (Copz2), mRNA.	COPZ2	1110012D12Rik; zeta2-COP
NM_028817.2	Acsl3	2.25	Mus musculus acyl-CoA synthetase long-chain family member 3 (Acsl3), transcript variant 1, mRNA.	ACSL3	PRO2194; 2610510B12Rik; ACS3; Facl3; C85929
NM_013915.3	Zfp238	2.24	Mus musculus zinc finger protein 238 (Zfp238), transcript variant 2, mRNA.	ZFP238	RP58
NM_013703.1	Vldlr	2.24	Mus musculus very low density lipoprotein receptor (Vldlr), mRNA.	VLDLR	AW047288; AI451093; AA408956
NM_011586.2	Myo18a	2.24	Mus musculus myosin XVIIIa (Myo18a), mRNA.	MYO18A	MyoPDZ; MysPDZ
NM_025827.2	Lonp2	2.24	Mus musculus lon peptidase 2, peroxisomal (Lonp2), mRNA. XM_001000568	LONP2	1300002A08Rik; AU015403; Lonp
NM_019734.1	Asah1	2.24	Mus musculus N-acylsphingosine amidohydrolase 1 (Asah1), mRNA.	ASAH1	AC; 2310081N20Rik; AU044555; AL022942; Asah
NM_007420.2	Adrb2	2.24	Mus musculus adrenergic receptor, beta 2 (Adrb2), mRNA.	ADRB2	Badm; Gpcr7; Adrb-2
NM_020050.1	Tmem9b	2.23	Mus musculus TMEM9 domain family, member B (Tmem9b), mRNA.	TMEM9B	ICRFP703B1614Q5.3; AW539847; D7H11orf15; 2310004K06Rik
NM_009371.2	Tgfbr2	2.23	Mus musculus transforming growth factor, beta receptor II (Tgfbr2), transcript variant 1, mRNA.	TGFBR2	AU042018; TbetaR-II; 1110020H15Rik; TbetaRII; RIIDN; DNIIR
NM_001004156.2	Plekhg5	2.23	Mus musculus pleckstrin homology domain containing, family G (with RhoGef domain) member 5 (Plekhg5), mRNA.	PLEKHG5	mKIAA0720; BC023181
NM_139300.3	Mylk	2.22	Mus musculus myosin, light polypeptide kinase (Mylk), mRNA.	MYLK	MLCK108; AW489456; KRP; 9530072E15Rik; Mlck; MLCK210; A930019C19Rik
NM_178928.4	Afap1l1	2.22	Mus musculus actin filament associated protein 1-like 1 (Afap1l1), mRNA.	AFAP1L1	AI173486
NM_133718	D9Wsu20e	2.21		D9WSU20E
NM_153153.1	Svil	2.2	Mus musculus supervillin (Svil), transcript variant 1, mRNA.	SVIL	B430302E16Rik; AU024053
XM_001476775.1	LOC100046690	2.2	PREDICTED: Mus musculus hypothetical protein LOC100046690 (LOC100046690), mRNA.	LOC100046690
NM_010231.2	Fmo1	2.2	Mus musculus flavin containing monooxygenase 1 (Fmo1), mRNA.	FMO1
NM_013760.3	Dnajb9	2.2	Mus musculus DnaJ (Hsp40) homolog, subfamily B, member 9 (Dnajb9), mRNA.	DNAJB9	AA673481; AW556981; mDj7; AA408011; Mdg1; AA673251; ERdj4
NM_009964.1	Cryab	2.2	Mus musculus crystallin, alpha B (Cryab), mRNA.	CRYAB	Crya-2; Crya2
NM_026837.1	Tmem53	2.19	Mus musculus transmembrane protein 53 (Tmem53), mRNA.	TMEM53	1500001P22Rik; 1110038M16Rik; 1700012A05Rik
NM_009228.1	Snta1	2.19	Mus musculus syntrophin, acidic 1 (Snta1), mRNA.	SNTA1	Snt1; AW228934
NM_010831.2	Snf1lk	2.19	Mus musculus SNF1-like kinase (Snf1lk), mRNA.	SNF1LK	Sik; Msk
NM_144859.2	Pja2	2.19	Mus musculus praja 2, RING-H2 motif containing (Pja2), transcript variant 2, mRNA.	PJA2	AI447901; mKIAA0438; Neurodap1; MGC27629; AL022700
NM_175215.3	Lysmd4	2.19	Mus musculus LysM, putative peptidoglycan-binding, domain containing 4 (Lysmd4), mRNA.	LYSMD4	4930506D23Rik
NM_146117.1	Lrrc26	2.19	Mus musculus leucine rich repeat containing 26 (Lrrc26), mRNA.	LRRC26	MGC37548; MGC37592; MGC6965; RP23-132N23.19
XM_001477665.1	LOC100047214	2.19	PREDICTED: Mus musculus similar to PTEN induced putative kinase 1 (LOC100047214), mRNA.	LOC100047214
NM_001025360.1	Kns2	2.19	Mus musculus kinesin 2 (Kns2), transcript variant d, mRNA.	KNS2	KLC1T; Klc1; AI874768; 60/70kDa
NM_176922.4	Itga11	2.19	Mus musculus integrin, alpha 11 (Itga11), mRNA.	ITGA11	4732459H24Rik
NM_145940.2	Wipi1	2.18	Mus musculus WD repeat domain, phosphoinositide interacting 1 (Wipi1), mRNA.	WIPI1	MGC36416; AW411817; D11Ertd498e; 4930533H01Rik
NM_016796.2	Vamp4	2.18	Mus musculus vesicle-associated membrane protein 4 (Vamp4), mRNA.	VAMP4	D1Ertd147e
NM_009320.3	Slc6a6	2.18	Mus musculus solute carrier family 6 (neurotransmitter transporter, taurine), member 6 (Slc6a6), mRNA.	SLC6A6	AA589629; C80501; Taut
NM_134089.1	Scrib	2.18	Mus musculus scribbled homolog (Drosophila) (Scrib), mRNA.	SCRIB	Scrb1; CRIB; mKIAA0147; vartul; Crc; SCRIB1; AI118201; KIAA0147
NM_011066.1	Per2	2.18	Mus musculus period homolog 2 (Drosophila) (Per2), mRNA.	PER2	mKIAA0347; mPer2
NM_008686.2	Nfe2l1	2.18	Mus musculus nuclear factor, erythroid derived 2,-like 1 (Nfe2l1), mRNA.	NFE2L1	TCF-11; TCF11; LCR-F1; AA408798; AW212678; NRF1; Lcrf1
NM_008516.2	Lrrn1	2.18	Mus musculus leucine rich repeat protein 1, neuronal (Lrrn1), mRNA.	LRRN1	2810047E21Rik; NLRR-1
XM_001475189.1	LOC100040592	2.18	PREDICTED: Mus musculus similar to Hmgcs1 protein, transcript variant 1 (LOC100040592), mRNA.	LOC100040592
NM_023168.3	Grina	2.18	Mus musculus glutamate receptor, ionotropic, N-methyl D-aspartate-associated protein 1 (glutamate binding) (Grina), mRNA.	GRINA	1110025J15Rik; Lag
NM_019999.1	Brp17	2.18		BRP17
NM_001008792.1	Whrn	2.17	Mus musculus whirlin (Whrn), transcript variant 3, mRNA.	WHRN	C430046P22Rik; 1110035G07Rik; bM340H1.8; wi; AW742671; mKIAA1526; AW122018
NM_033174.2	Snurf	2.17	Mus musculus SNRPN upstream reading frame (Snurf), mRNA.	SNURF	Snrpn; MGC18604; MGC30325; 2410045I01Rik
NM_016917.2	Slc40a1	2.17	Mus musculus solute carrier family 40 (iron-regulated transporter), member 1 (Slc40a1), mRNA.	SLC40A1	MTP; IREG1; Slc39a1; Dusg; Fpn1; MTP1; Slc11a3; Ol5; Pcm
NM_172416.2	Ostm1	2.17	Mus musculus osteopetrosis associated transmembrane protein 1 (Ostm1), mRNA.	OSTM1	1200002H13Rik; gl; AW123348; HSPC019
NM_053109.2	Clec2d	2.17	Mus musculus C-type lectin domain family 2, member d (Clec2d), mRNA.	CLEC2D	MGC123478; Clr-b; Ocil; Clrb
NM_022314.2	Tpm3	2.16	Mus musculus tropomyosin 3, gamma (Tpm3), mRNA.	TPM3	Trop-5; Tpm5; MGC102590; gamma-TM; Tpm-5; Tm5NM; hTM30nm; hTMnm
NM_198710.2	Sypl	2.16	Mus musculus synaptophysin-like protein (Sypl), transcript variant 2, mRNA.	SYPL	AI314763; Pphn; Pan I; AI604763; D12Ertd446e
NM_145463.4	Shisa2	2.16	Mus musculus shisa homolog 2 (Xenopus laevis) (Shisa2), mRNA.	SHISA2	shisa; 9430059P22Rik; mShisa
NM_021320.2	Ntn4	2.16	Mus musculus netrin 4 (Ntn4), mRNA.	NTN4
NM_178760.3	Gpr107	2.16	Mus musculus G protein-coupled receptor 107 (Gpr107), mRNA.	GPR107	mKIAA1624; AI790205; C530034M11
NM_010078.2	Drp2	2.16	Mus musculus dystrophin related protein 2 (Drp2), mRNA.	DRP2	AW495265; MGC159050; MGC159048
NM_172750.3	Adprhl1	2.16	Mus musculus ADP-ribosylhydrolase like 1 (Adprhl1), mRNA.	ADPRHL1	D330008N11Rik; Arh2
NM_133221.1	Slc24a6	2.15	Mus musculus solute carrier family 24 (sodium/potassium/calcium exchanger), member 6 (Slc24a6), mRNA.	SLC24A6	NCKX6; AF261233
NM_001025360.1	Kns2	2.15	Mus musculus kinesin 2 (Kns2), transcript variant d, mRNA.	KNS2	KLC1T; Klc1; AI874768; 60/70kDa
NM_019823.3	Cyp2d22	2.15	Mus musculus cytochrome P450, family 2, subfamily d, polypeptide 22 (Cyp2d22), mRNA.	CYP2D22	2D22
NM_178201.1	Hist1h2bn	2.14	Mus musculus histone cluster 1, H2bn (Hist1h2bn), mRNA.	HIST1H2BN
NM_021469.2	Dysf	2.14	Mus musculus dysferlin (Dysf), transcript variant 1, mRNA.	DYSF	mFLJ00175; 2310004N10Rik; D6Pas3; AI604795
NM_009303.2	Syngr1	2.13	Mus musculus synaptogyrin 1 (Syngr1), transcript variant 1b, mRNA.	SYNGR1	p29; R75468; Syngr1b
NM_027872.3	Slc46a3	2.13	Mus musculus solute carrier family 46, member 3 (Slc46a3), mRNA.	SLC46A3	1200006F02Rik
NM_011309.3	S100a1	2.12	Mus musculus S100 calcium binding protein A1 (S100a1), mRNA.	S100A1	S100; AI266795; S100a
NM_011271.2	Rnase1	2.12	Mus musculus ribonuclease, RNase A family, 1 (pancreatic) (Rnase1), mRNA.	RNASE1	Rib-1; Rib1; AI574248
NM_001081425.1	Rbm24	2.12	Mus musculus RNA binding motif protein 24 (Rbm24), mRNA.	RBM24
NM_172784.2	Lrp11	2.12	Mus musculus low density lipoprotein receptor-related protein 11 (Lrp11), mRNA.	LRP11	1700034J19Rik; 9830160H19Rik; 6330533B21
NM_178781.2	9330186A19Rik	2.12		9330186A19RIK
NM_026013.2	Tmem77	2.11	Mus musculus transmembrane protein 77 (Tmem77), transcript variant 2, mRNA.	TMEM77	2610318G18Rik; AI647667; 2010305N14Rik
NM_030695.2	Lrba	2.11	Mus musculus LPS-responsive beige-like anchor (Lrba), transcript variant 1, mRNA.	LRBA	Lab300; C80285; D3Ertd775e; Lba
NM_173733.2	Suox	2.1	Mus musculus sulfite oxidase (Suox), nuclear gene encoding mitochondrial protein, mRNA.	SUOX	MGC28458
NM_172285.1	Plcg2	2.1	Mus musculus phospholipase C, gamma 2 (Plcg2), mRNA.	PLCG2	Plcg-2; MGC38590
NM_001077361.1	Fhl1	2.1	Mus musculus four and a half LIM domains 1 (Fhl1), transcript variant 1, mRNA.	FHL1	KyoT
NM_021469.2	Dysf	2.1	Mus musculus dysferlin (Dysf), transcript variant 1, mRNA.	DYSF	mFLJ00175; 2310004N10Rik; D6Pas3; AI604795
NM_016920.1	Atp6v0a1	2.1		ATP6V0A1
NM_026142.1	3632451O06Rik	2.1	Mus musculus RIKEN cDNA 3632451O06 gene (3632451O06Rik), mRNA.	3632451O06RIK	AU067705
NM_023697.1	Rdh14	2.09	Mus musculus retinol dehydrogenase 14 (all-trans and 9-cis) (Rdh14), mRNA.	RDH14	PAN2; AW215439; 3110030G19Rik
NM_009001.3	Rab3a	2.09	Mus musculus RAB3A, member RAS oncogene family (Rab3a), mRNA.	RAB3A
NM_018857.1	Msln	2.09	Mus musculus mesothelin (Msln), mRNA.	MSLN	MPF
NM_178690.3	Rab3gap1	2.08	Mus musculus RAB3 GTPase activating protein subunit 1 (Rab3gap1), mRNA.	RAB3GAP1	4732493F09Rik; 1700003B17Rik; Rab3gap; AL117896
NM_030678.3	Gys1	2.08	Mus musculus glycogen synthase 1, muscle (Gys1), mRNA.	GYS1	Gys3
NM_145984	D030028O16Rik	2.08		D030028O16RIK
NM_133784.2	Wwtr1	2.07	Mus musculus WW domain containing transcription regulator 1 (Wwtr1), mRNA.	WWTR1	2310058J06Rik; TAZ; C78399; 2610021I22Rik
NM_029094.1	Pik3cb	2.07	Mus musculus phosphatidylinositol 3-kinase, catalytic, beta polypeptide (Pik3cb), mRNA.	PIK3CB	1110001J02Rik; AI447572; p110beta; MGC150132
NM_025835.1	Pccb	2.07	Mus musculus propionyl Coenzyme A carboxylase, beta polypeptide (Pccb), mRNA.	PCCB	R74805; 1300012P06Rik; AI314687
NM_145130.1	Mboat5	2.07	Mus musculus membrane bound O-acyltransferase domain containing 5 (Mboat5), mRNA.	MBOAT5	Oact5; C3f; Moact5; PTG; Grcc3f
XM_001475019.1	LOC100045780	2.07	PREDICTED: Mus musculus similar to metalloprotease-disintegrin meltrin beta (LOC100045780), mRNA.	LOC100045780
XM_001471842.1	LOC100044221	2.07	PREDICTED: Mus musculus hypothetical protein LOC100044221 (LOC100044221), mRNA.	LOC100044221
NM_008420.3	Kcnb1	2.07	Mus musculus potassium voltage gated channel, Shab-related subfamily, member 1 (Kcnb1), mRNA.	KCNB1	Kcr1-1; Kv2.1; Shab
XM_980391.1	D230007K08Rik	2.07	PREDICTED: Mus musculus RIKEN cDNA D230007K08 gene, transcript variant 5 (D230007K08Rik), mRNA.	D230007K08RIK
NM_180962.1	Cyhr1	2.07	Mus musculus cysteine and histidine rich 1 (Cyhr1), transcript variant 2, mRNA.	CYHR1	AU042374; 1110031M01Rik; Chrp
NM_146193.2	Btbd1	2.07	Mus musculus BTB (POZ) domain containing 1 (Btbd1), mRNA.	BTBD1	1190005H08Rik; MGC37676
NM_145597.2	Tmem161a	2.06	Mus musculus transmembrane protein 161A (Tmem161a), mRNA.	TMEM161A	BB161850; MGC29210; BC021367; AI428876
NM_013635.2	Sypl	2.06	Mus musculus synaptophysin-like protein (Sypl), transcript variant 1, mRNA.	SYPL	AI314763; Pphn; Pan I; AI604763; D12Ertd446e
NM_207649.1	Rcan2	2.06	Mus musculus regulator of calcineurin 2 (Rcan2), transcript variant 1, mRNA.	RCAN2	MCIP2; ZAKI-4; Csp2; Dscr1l1
NM_008009.2	Fgfbp1	2.06		FGFBP1
NM_144807.2	Chpt1	2.06	Mus musculus choline phosphotransferase 1 (Chpt1), mRNA.	CHPT1	MGC28885
NM_019734.1	Asah1	2.06	Mus musculus N-acylsphingosine amidohydrolase 1 (Asah1), mRNA.	ASAH1	AC; 2310081N20Rik; AU044555; AL022942; Asah
NM_009029.1	Rb1	2.05	Mus musculus retinoblastoma 1 (Rb1), mRNA.	RB1	Rb; Rb-1; pRb
NM_139300.3	Mylk	2.05	Mus musculus myosin, light polypeptide kinase (Mylk), mRNA.	MYLK	MLCK108; AW489456; KRP; 9530072E15Rik; Mlck; MLCK210; A930019C19Rik
NM_008409.2	Itm2a	2.05	Mus musculus integral membrane protein 2A (Itm2a), mRNA.	ITM2A	AW108051; E25; Itm2
NM_008301.4	Hspa2	2.05	Mus musculus heat shock protein 2 (Hspa2), transcript variant 1, mRNA.	HSPA2	MGC7795; HSP70.2; 70kDa; MGC58299; HSP70A2; Hsp70-2
NM_008813.2	Enpp1	2.05	Mus musculus ectonucleotide pyrophosphatase/phosphodiesterase 1 (Enpp1), mRNA.	ENPP1	E-NPP1; Pca; CD203c; C76301; ttw; Ly-41; M6S1; Pdnp1; Npps; twy; PC-1; NPP1; Pca-1
NM_194069.1	D12Ertd647e	2.05	Mus musculus DNA segment, Chr 12, ERATO Doi 647, expressed (D12Ertd647e), transcript variant 5, mRNA.	D12ERTD647E	2900026P10Rik; 1110013J02Rik; ISG12a; MGC149996
NM_016669.1	Crym	2.05	Mus musculus crystallin, mu (Crym), mRNA.	CRYM
NM_009222.2	Snap23	2.04	Mus musculus synaptosomal-associated protein 23 (Snap23), mRNA.	SNAP23	Syndet; 23kDa; Sndt; SNAP-23; AA408749
NM_025823	Pcyox1	2.04		PCYOX1
NM_010729.2	Loxl1	2.04	Mus musculus lysyl oxidase-like 1 (Loxl1), mRNA.	LOXL1	Loxl; MGC106801
NM_001033259.2	Ccdc109a	2.04	Mus musculus coiled-coil domain containing 109A (Ccdc109a), mRNA. XM_918871	CCDC109A	2010012O16Rik; D130073L02Rik; AV064928; C10orf42; Gm64
NM_175414.2	9430079M16Rik	2.04		9430079M16RIK
NM_133891.2	Slc44a1	2.03	Mus musculus solute carrier family 44, member 1 (Slc44a1), mRNA.	SLC44A1	CHTL1; Cdw92; 2210409B22Rik; CTL1; 4833416H08Rik; AW547365
NM_175259.4	Shisa4	2.03	Mus musculus shisa homolog 4 (Xenopus laevis) (Shisa4), mRNA.	SHISA4	mShisa4; 9330132O05Rik
NM_199446.1	Phkb	2.03	Mus musculus phosphorylase kinase beta (Phkb), mRNA.	PHKB	MGC62514; AI463271
NM_009871.2	Cdk5r1	2.03	Mus musculus cyclin-dependent kinase 5, regulatory subunit (p35) 1 (Cdk5r1), mRNA.	CDK5R1	Cdk5r; p35; p25; D11Bwg0379e
NM_145220.2	Appl2	2.03	Mus musculus adaptor protein, phosphotyrosine interaction, PH domain and leucine zipper containing 2 (Appl2), mRNA.	APPL2	Dip3b
NM_027078.1	1700023M03Rik	2.03		1700023M03RIK
NM_028841.1	Tspan17	2.02	Mus musculus tetraspanin 17 (Tspan17), mRNA.	TSPAN17	Tm4sf17; 2210021G21Rik; AI047581; Fbxo23
NM_001080979.1	Tead4	2.02	Mus musculus TEA domain family member 4 (Tead4), transcript variant 2, mRNA.	TEAD4	ETFR-2a; TEF-3; TEAD-4; ETFR-2; Tefr1; Tefr1a; FR-19; Tcf13r1
NM_153507.2	Cpne2	2.02	Mus musculus copine II (Cpne2), mRNA.	CPNE2	MGC37787; MGC30751
NM_007554.2	Bmp4	2.02	Mus musculus bone morphogenetic protein 4 (Bmp4), mRNA.	BMP4	Bmp2b1; Bmp2b-1; Bmp2b
NM_011030.1	P4ha1	2.01	Mus musculus procollagen-proline, 2-oxoglutarate 4-dioxygenase (proline 4-hydroxylase), alpha 1 polypeptide (P4ha1), mRNA.	P4HA1	AL022634; P4ha
NM_019756.2	Tubd1	2	Mus musculus tubulin, delta 1 (Tubd1), mRNA.	TUBD1	Tubd; 4930550G19Rik
NM_133804.2	Tmem132a	2	Mus musculus transmembrane protein 132A (Tmem132a), mRNA.	TMEM132A	Hspa5bp1; R74613; 6720481D13Rik; Orai1
NM_144895	Spg20	2		SPG20
NM_030880.1	Pacsin3	2	Mus musculus protein kinase C and casein kinase substrate in neurons 3 (Pacsin3), mRNA.	PACSIN3	AW413130; 6330413E15Rik; 4921507A02Rik
NM_080728.2	Myh7	2	Mus musculus myosin, heavy polypeptide 7, cardiac muscle, beta (Myh7), mRNA.	MYH7	Myhc-b; Myhcb
NM_001001979.1	Megf10	2	Mus musculus multiple EGF-like-domains 10 (Megf10), mRNA.	MEGF10	3000002B06Rik; Gm331
NM_001077362.1	Fhl1	2	Mus musculus four and a half LIM domains 1 (Fhl1), transcript variant 2, mRNA.	FHL1	KyoT
NM_026664.2	Vps53	1.99	Mus musculus vacuolar protein sorting 53 (yeast) (Vps53), mRNA.	VPS53	RP23-147P4.2; 2310040I21Rik; 3100002B05Rik; 2010002A08Rik
NM_026432.2	Tmem66	1.99	Mus musculus transmembrane protein 66 (Tmem66), mRNA.	TMEM66	1810045K07Rik
NM_001083895.1	Srpx2	1.99	Mus musculus sushi-repeat-containing protein, X-linked 2 (Srpx2), transcript variant 2, mRNA.	SRPX2	SRP; SRPUL; 1110039C07Rik
NM_013506.1	Eif4a2	1.99	Mus musculus eukaryotic translation initiation factor 4A2 (Eif4a2), mRNA.	EIF4A2	Eif4; BM-010; 4833432N07Rik; Ddx2b
NM_198017.1	C430003P19Rik	1.99	Mus musculus RIKEN cDNA C430003P19 gene (C430003P19Rik), mRNA.	C430003P19RIK	AI853413; AA589499
NM_181279.1	Bre	1.99	Mus musculus brain and reproductive organ-expressed protein (Bre), transcript variant 1, mRNA.	BRE	6030405P19Rik; AI429776; B830038C02Rik
NM_175383.2	B3gnt1	1.99	Mus musculus UDP-GlcNAc:betaGal beta-1,3-N-acetylglucosaminyltransferase 1 (B3gnt1), mRNA.	B3GNT1	iGNT; B3gnt6; BETA3GNT1; iGAT; 1500032M01Rik
NM_021880.2	Prkar1a	1.98	Mus musculus protein kinase, cAMP dependent regulatory, type I, alpha (Prkar1a), mRNA.	PRKAR1A	1300018C22Rik; RIalpha; Tse-1; Tse1
NM_010941.3	Nsdhl	1.98	Mus musculus NAD(P) dependent steroid dehydrogenase-like (Nsdhl), mRNA.	NSDHL	H105E3; Bpa; AI747449; Str; XAP104
NM_198702.2	Lphn3	1.98	Mus musculus latrophilin 3 (Lphn3), mRNA.	LPHN3	Gm1379; 5430402I23Rik; LEC3; CIRL-3; D130075K09Rik; mKIAA0768; MGC99439
XM_001478863.1	LOC100047837	1.98	PREDICTED: Mus musculus similar to Myocyte enhancer factor 2A (LOC100047837), mRNA.	LOC100047837
XM_001477665.1	LOC100047214	1.98	PREDICTED: Mus musculus similar to PTEN induced putative kinase 1 (LOC100047214), mRNA.	LOC100047214
NM_010114.1	Klk1b22	1.98	Mus musculus kallikrein 1-related peptidase b22 (Klk1b22), mRNA.	KLK1B22	Klk22; Egfbp-1; MGC118112; mGk-22; Egfbp1
NM_026225.1	Cog6	1.98	Mus musculus component of oligomeric golgi complex 6 (Cog6), mRNA.	COG6	4933405E16Rik; mKIAA1134; AU018618
NM_138651.5	Cds2	1.98	Mus musculus CDP-diacylglycerol synthase (phosphatidate cytidylyltransferase) 2 (Cds2), mRNA.	CDS2	AI854580; 5730460C18Rik; 5730450N06Rik; D2Wsu127e
NM_001077364.1	Tsc22d3	1.97	Mus musculus TSC22 domain family 3 (Tsc22d3), transcript variant 1, mRNA.	TSC22D3	DIP; Gilz; Dsip1; Tilz3; TSC-22R
NM_145375.1	Tm6sf1	1.97	Mus musculus transmembrane 6 superfamily member 1 (Tm6sf1), mRNA.	TM6SF1	AI428514; MGC25583; C630016D09Rik; BC023123
NM_001033158.1	Rasl12	1.97	Mus musculus RAS-like, family 12 (Rasl12), mRNA.	RASL12	4631404I11Rik
NM_145602.2	Ndrg4	1.97	Mus musculus N-myc downstream regulated gene 4 (Ndrg4), mRNA.	NDRG4	MGC7067; Ndr1-rs; Ndr4; SMAP-8; D8Bwg1337e; R74996
NM_001081445.1	Ncam1	1.97	Mus musculus neural cell adhesion molecule 1 (Ncam1), transcript variant 1, mRNA.	NCAM1	CD56; NCAM-140; NCAM-1; NCAM-180; Ncam; NCAM-120; E-NCAM
NM_027126.2	Hfe2	1.97	Mus musculus hemochromatosis type 2 (juvenile) (human homolog) (Hfe2), mRNA.	HFE2	AI414844; DL-M; 5230400G09Rik; hemojuvelin; 2310035L15Rik; AI789733; Rgmc; HJV
NM_029115.1	4930455F23Rik	1.97	Mus musculus RIKEN cDNA 4930455F23 gene (4930455F23Rik), mRNA.	4930455F23RIK	AI427889
NM_198247.1	Sertad4	1.96	Mus musculus SERTA domain containing 4 (Sertad4), mRNA.	SERTAD4	C130018M11Rik; 4833404A09
NM_010638.4	Klf9	1.96	Mus musculus Kruppel-like factor 9 (Klf9), mRNA.	KLF9	BTEB-1; Bteb1; AA589643
NM_008421.2	Kcnc1	1.96	Mus musculus potassium voltage gated channel, Shaw-related subfamily, member 1 (Kcnc1), mRNA.	KCNC1	Kcr2-1; KV4; Kv3.1; Shaw; NGK2; KShIIIB; C230009H10Rik
NM_010515.1	Igf2r	1.96	Mus musculus insulin-like growth factor 2 receptor (Igf2r), mRNA.	IGF2R	Mpr300; CD222; AI661837; CI-MPR; M6P/IGF2R
NM_134118.3	Gpsn2	1.96	Mus musculus glycoprotein, synaptic 2 (Gpsn2), mRNA.	GPSN2	D17Ertd178e; 2410016D23Rik; AI173355; A230102P12Rik; SC2
NM_008095.3	Gbas	1.96	Mus musculus glioblastoma amplified sequence (Gbas), mRNA.	GBAS	AV006093; Nipsnap2
NM_023314.3	Eif4e2	1.96	Mus musculus eukaryotic translation initiation factor 4E member 2 (Eif4e2), transcript variant 3, mRNA.	EIF4E2	D0H0S6743E; Eif4el3; 2700069E09Rik; AV129531; AI036339
NM_001033208.1	AA407270	1.96	Mus musculus expressed sequence AA407270 (AA407270), mRNA.	AA407270	AV006038
NM_011656.2	Tuft1	1.95	Mus musculus tuftelin 1 (Tuft1), mRNA.	TUFT1
NM_153597.1	Trpt1	1.95	Mus musculus tRNA phosphotransferase 1 (Trpt1), mRNA.	TRPT1	MGC41710; AW045591; AU079016; Tpt1h; TPT1
NM_133854.2	Snapin	1.95	Mus musculus SNAP-associated protein (Snapin), mRNA.	SNAPIN	Snap25bp; AV026596; 25kDa; AA407989
NM_011175.2	Lgmn	1.95	Mus musculus legumain (Lgmn), mRNA.	LGMN	Prsc1; AEP; AI746452; AU022324
NM_025526.3	Iscu	1.95	Mus musculus IscU iron-sulfur cluster scaffold homolog (E. coli) (Iscu), mRNA.	ISCU	2310020H20Rik; Nifu; AA407971; Nifun
NM_019861.1	Ctsf	1.95	Mus musculus cathepsin F (Ctsf), mRNA.	CTSF	AI481912
NM_133804.2	Tmem132a	1.94	Mus musculus transmembrane protein 132A (Tmem132a), mRNA.	TMEM132A	Hspa5bp1; R74613; 6720481D13Rik; Orai1
NM_026838.1	Srpx2	1.94	Mus musculus sushi-repeat-containing protein, X-linked 2 (Srpx2), mRNA.	SRPX2	SRP; SRPUL; 1110039C07Rik
NM_023557.2	Slc44a4	1.94	Mus musculus solute carrier family 44, member 4 (Slc44a4), mRNA.	SLC44A4	2210409B01Rik; NG22
NM_053147.3	Pcdhb22	1.94	Mus musculus protocadherin beta 22 (Pcdhb22), mRNA.	PCDHB22	PcdhbV; Pcdhb15
NM_019472.1	Myo10	1.94	Mus musculus myosin X (Myo10), mRNA.	MYO10	D15Ertd600e; mKIAA0799; AW048724
NM_025976.1	Bfar	1.94	Mus musculus bifunctional apoptosis regulator (Bfar), mRNA.	BFAR	AW107665; 3010001A07Rik; BAR; AI666707; RNF47
NM_011349.2	Sema3f	1.93	Mus musculus sema domain, immunoglobulin domain (Ig), short basic domain, secreted, (semaphorin) 3 F (Sema3f), mRNA.	SEMA3F	Semak; Sema IV; Sema4
NM_025661.3	Ormdl3	1.93	Mus musculus ORM1-like 3 (S. cerevisiae) (Ormdl3), mRNA.	ORMDL3	2810011N17Rik; AI315223
NM_026064.1	2900073G15Rik	1.93		2900073G15RIK
NM_029478.3	Tmem49	1.92	Mus musculus transmembrane protein 49 (Tmem49), mRNA.	TMEM49	3110098I04Rik; ni-2; 4930579A11Rik; AI787464
NM_134164.4	Syt12	1.92	Mus musculus synaptotagmin XII (Syt12), mRNA.	SYT12
NM_008608.2	Mmp14	1.92	Mus musculus matrix metallopeptidase 14 (membrane-inserted) (Mmp14), mRNA.	MMP14	AI325305; MT-MMP-1; MT1-MMP
NM_010016.2	Cd55	1.92	Mus musculus CD55 antigen (Cd55), mRNA.	CD55	Daf1; Daf-GPI; Daf; GPI-DAF
NM_025590.3	Acot11	1.92	Mus musculus acyl-CoA thioesterase 11 (Acot11), mRNA.	ACOT11	BFIT1; Them1; AW060409; BFIT; Thea; mKIAA0707; MGC25974; 2010309H15Rik; 1110020M10Rik
NM_178804.2	Slit2	1.91	Mus musculus slit homolog 2 (Drosophila) (Slit2), mRNA.	SLIT2	mKIAA4141; E030015M03Rik; Slil3; E130320P19Rik; Drad-1; KIAA4141
NM_023132.2	Renbp	1.91	Mus musculus renin binding protein (Renbp), mRNA.	RENBP
NM_029436.3	Klhl24	1.91	Mus musculus kelch-like 24 (Drosophila) (Klhl24), mRNA.	KLHL24	6530402O20Rik; C85082; 4930429H24Rik; 1110046J11Rik
NM_030704.1	Hspb8	1.91	Mus musculus heat shock protein 8 (Hspb8), mRNA.	HSPB8	HSP20-like; E2IG1; H11; AW413033; D5Ucla4; AU018630; Cryac; HSP22; H11K
NM_172529.3	Gnptg	1.91	Mus musculus N-acetylglucosamine-1-phosphotransferase, gamma subunit (Gnptg), mRNA.	GNPTG	A830081F19; AU067667; 6430527N14Rik; AU067744; Tce7; Mdcp1
NM_009148.3	Exoc4	1.91	Mus musculus exocyst complex component 4 (Exoc4), mRNA.	EXOC4	C78892; Sec8l1; Sec8
NM_134042.2	Aldh6a1	1.91	Mus musculus aldehyde dehydrogenase family 6, subfamily A1 (Aldh6a1), nuclear gene encoding mitochondrial protein, mRNA.	ALDH6A1	MGC37325; AI314632; 1110038I05Rik
NM_009423.2	Traf4	1.9	Mus musculus Tnf receptor associated factor 4 (Traf4), mRNA.	TRAF4	A530032M13Rik; CART1
NM_020050.1	Tmem9b	1.9	Mus musculus TMEM9 domain family, member B (Tmem9b), mRNA.	TMEM9B	ICRFP703B1614Q5.3; AW539847; D7H11orf15; 2310004K06Rik
NM_001083895.1	Srpx2	1.9	Mus musculus sushi-repeat-containing protein, X-linked 2 (Srpx2), transcript variant 2, mRNA.	SRPX2	SRP; SRPUL; 1110039C07Rik
NM_153514.4	Rhobtb2	1.9	Mus musculus Rho-related BTB domain containing 2 (Rhobtb2), mRNA.	RHOBTB2	Dbc2; MGC28699; E130206H14Rik; mKIAA0717
NM_138956.3	Rassf3	1.9	Mus musculus Ras association (RalGDS/AF-6) domain family member 3 (Rassf3), mRNA.	RASSF3	AW322379; AW212023
NM_009023.2	Rapsn	1.9	Mus musculus receptor-associated protein of the synapse (Rapsn), mRNA.	RAPSN	MGC130501; Raps; Nraps; 43kDa; rapsyn
NM_153745.2	Prkag3	1.9	Mus musculus protein kinase, AMP-activated, gamma 3 non-catatlytic subunit (Prkag3), transcript variant 2, mRNA.	PRKAG3	AMKg3S; AMPKg3S; AMPKg3; AMPKg3L; AMKg3L
NM_144859.2	Pja2	1.9	Mus musculus praja 2, RING-H2 motif containing (Pja2), transcript variant 2, mRNA.	PJA2	AI447901; mKIAA0438; Neurodap1; MGC27629; AL022700
NM_173442.2	Gcnt1	1.9	Mus musculus glucosaminyl (N-acetyl) transferase 1, core 2 (Gcnt1), mRNA.	GCNT1	C2 GlcNAcT; IGnT; B130048E03; 5630400D21Rik
NM_133798.1	Exdl2	1.9	Mus musculus exonuclease 3''-5'' domain-like 2 (Exdl2), mRNA.	EXDL2	C85658; 4930539P14Rik
NM_025950.2	Cdc37l1	1.9	Mus musculus cell division cycle 37 homolog (S. cerevisiae)-like 1 (Cdc37l1), mRNA.	CDC37L1	Cdc37l; Harc; BB159850; 2700033A15Rik
NM_007392.2	Acta2	1.9	Mus musculus actin, alpha 2, smooth muscle, aorta (Acta2), mRNA.	ACTA2	0610041G09Rik; SMalphaA; a-SMA; Actvs
NM_026840.2	Pdgfrl	1.89	Mus musculus platelet-derived growth factor receptor-like (Pdgfrl), mRNA.	PDGFRL	1110039P19Rik; AV013190
NM_144862.3	Lims2	1.89	Mus musculus LIM and senescent cell antigen like domains 2 (Lims2), mRNA.	LIMS2	PINCH2
NM_133838.4	Ehd4	1.89	Mus musculus EH-domain containing 4 (Ehd4), mRNA.	EHD4	2210022F10Rik; AV006278; AI846352; Past2; AI197390
NM_026225.2	Cog6	1.89	Mus musculus component of oligomeric golgi complex 6 (Cog6), mRNA.	COG6	4933405E16Rik; mKIAA1134; AU018618
NM_007609.1	Casp4	1.89	Mus musculus caspase 4, apoptosis-related cysteine peptidase (Casp4), mRNA.	CASP4	Caspl; Casp11; ich-3; Caspase-11
NM_026217.1	Atg12	1.89	Mus musculus autophagy-related 12 (yeast) (Atg12), mRNA.	ATG12	4931423H11Rik; Atg12l; A330058M13Rik; Apg12l
NM_027519.3	6330406I15Rik	1.89	Mus musculus RIKEN cDNA 6330406I15 gene (6330406I15Rik), mRNA.	6330406I15RIK	MGC143803; MGC143804
NM_029035.2	Spsb1	1.88	Mus musculus splA/ryanodine receptor domain and SOCS box containing 1 (Spsb1), mRNA.	SPSB1	SSB1; MGC102221; SSB-1; AI854583; 4930422J18Rik; AI596360; 1110014L01Rik
NM_011454.1	Serpinb6b	1.88	Mus musculus serine (or cysteine) peptidase inhibitor, clade B, member 6b (Serpinb6b), mRNA.	SERPINB6B	ovalbumin; NK13; Spi12
NM_009543.1	Rnf103	1.88	Mus musculus ring finger protein 103 (Rnf103), mRNA.	RNF103	AW212918; AW146237; Zfp103; kf-1
NM_025887.2	Rab5a	1.88	Mus musculus RAB5A, member RAS oncogene family (Rab5a), mRNA.	RAB5A	AI663973; AU021172; 2410015H04Rik
NM_175540.4	Eda2r	1.88	Mus musculus ectodysplasin A2 isoform receptor (Eda2r), mRNA.	EDA2R	Xedar; 9430060M22Rik; MGC124099; TNFRSF27
NM_172998.2	Tmem118	1.87	Mus musculus transmembrane protein 118 (Tmem118), mRNA.	TMEM118	AW049082; B830028P19Rik
NM_178577.3	MGC18837	1.87		MGC18837
NM_172529.3	Gnptg	1.87	Mus musculus N-acetylglucosamine-1-phosphotransferase, gamma subunit (Gnptg), mRNA.	GNPTG	A830081F19; AU067667; 6430527N14Rik; AU067744; Tce7; Mdcp1
NM_019877.2	Copz2	1.87	Mus musculus coatomer protein complex, subunit zeta 2 (Copz2), mRNA.	COPZ2	1110012D12Rik; zeta2-COP
NM_144807.2	Chpt1	1.87	Mus musculus choline phosphotransferase 1 (Chpt1), mRNA.	CHPT1	MGC28885
NM_013473.3	Anxa8	1.87	Mus musculus annexin A8 (Anxa8), mRNA.	ANXA8	MGC40628; Anx8; AI466995
NM_178694.3	Zer1	1.86	Mus musculus zer-1 homolog (C. elegans) (Zer1), mRNA.	ZER1	Zyg11bl; C230075L19Rik
NM_025932.1	Syap1	1.86	Mus musculus synapse associated protein 1 (Syap1), mRNA.	SYAP1	2010110O17Rik; AW011796
NM_026221.1	Ppfibp1	1.86	Mus musculus PTPRF interacting protein, binding protein 1 (liprin beta 1) (Ppfibp1), mRNA.	PPFIBP1	AW214454; AW261454; 4632409B19Rik
NM_001081142.1	Kcnq4	1.86	Mus musculus potassium voltage-gated channel, subfamily Q, member 4 (Kcnq4), mRNA.	KCNQ4
NM_173001.1	Jmjd1a	1.85	Mus musculus jumonji domain containing 1A (Jmjd1a), transcript variant 1, mRNA. XM_895834 XM_895843 XM_895849 XM_895856 XM_895859 XM_895866 XM_895873 XM_909665 XM_921390 XM_921393 XM_921399 XM_921405 XM_921412 XM_921421 XM_921426 XM_921433 XM_921440 XM_921445 XM_921451	JMJD1A	Jmjd1; Tsga; 1700105C21Rik; TGSA; C230043E16Rik; mKIAA0742
NM_010549.2	Il11ra1	1.85	Mus musculus interleukin 11 receptor, alpha chain 1 (Il11ra1), mRNA.	IL11RA1	GP130; Il11ra2; NR1; Il11ra; AI314697
NM_026897	Haghl	1.85		HAGHL
NM_008059.2	G0s2	1.85	Mus musculus G0/G1 switch gene 2 (G0s2), mRNA.	G0S2	MGC151417; AI255151; AV006465; MGC151415
NM_175003.3	AU040829	1.85	Mus musculus expressed sequence AU040829 (AU040829), transcript variant 2, mRNA.	AU040829	AW493732; Rich2; AI840762; 6330543G20
NM_023721.2	Atp6v1d	1.85	Mus musculus ATPase, H+ transporting, lysosomal V1 subunit D (Atp6v1d), mRNA.	ATP6V1D	Atp6m; VATD; Vma8; 1110004P10Rik
NM_007981.3	Acsl1	1.85	Mus musculus acyl-CoA synthetase long-chain family member 1 (Acsl1), mRNA.	ACSL1	Facl2; FACS; Acs; Acas; Acas1
NM_001042779.1	Sema3b	1.84	Mus musculus sema domain, immunoglobulin domain (Ig), short basic domain, secreted, (semaphorin) 3B (Sema3b), transcript variant 1, mRNA.	SEMA3B	SemA; sema5; semaV; Semaa; AW208495; LUCA-1
NM_026164.2	Pnpla8	1.84	Mus musculus patatin-like phospholipase domain containing 8 (Pnpla8), mRNA.	PNPLA8	MGC150064; AI467579; Ipla2(gamma); 1200006O19Rik
NM_134102.2	Pla1a	1.84	Mus musculus phospholipase A1 member A (Pla1a), mRNA.	PLA1A	Ps-pla1; Pspla1; AA986889
NM_026235.4	Larp6	1.84	Mus musculus La ribonucleoprotein domain family, member 6 (Larp6), mRNA.	LARP6	5430431G03Rik; MGC115805; AI552438
NM_134448.2	Dst	1.84	Mus musculus dystonin (Dst), transcript variant b, mRNA.	DST	ah; nmf339; dt; mKIAA0728; BPAG1-n; BP230; AW554249; athetoid; Bpag1; nmf203; Macf2; 2310001O04Rik; A830042E19Rik; Bpag
NM_016672	Ddc	1.84		DDC
NM_001033192.2	C78339	1.84	Mus musculus expressed sequence C78339 (C78339), mRNA.	C78339
NM_019547.2	Rbm38	1.83	Mus musculus RNA binding motif protein 38 (Rbm38), mRNA.	RBM38	Rnpc1; Seb4l; Seb4
NM_145438.2	Llgl2	1.83	Mus musculus lethal giant larvae homolog 2 (Drosophila) (Llgl2), mRNA.	LLGL2	Llglh2; MGC27928; 9130006H11Rik
NM_008195	Gys3	1.83		GYS3
NM_009976.3	Cst3	1.83	Mus musculus cystatin C (Cst3), mRNA.	CST3	CysC
NM_152801.1	Arhgef6	1.83	Mus musculus Rac/Cdc42 guanine nucleotide exchange factor (GEF) 6 (Arhgef6), mRNA.	ARHGEF6	4930592P22Rik; 1700038J06Rik; 1600028C08Rik
NM_144899.2	Adamtsl4	1.83	Mus musculus ADAMTS-like 4 (Adamtsl4), mRNA.	ADAMTSL4	MGC28749; Tsrc1
NM_130878.2	Pcdh21	1.82	Mus musculus protocadherin 21 (Pcdh21), mRNA.	PCDH21	mKIAA1775; Prcad
NM_030084.3	Gpr108	1.82	Mus musculus G protein-coupled receptor 108 (Gpr108), mRNA.	GPR108	C79132; AA589464; 1810015L19Rik
NM_010189.1	Fcgrt	1.82	Mus musculus Fc receptor, IgG, alpha chain transporter (Fcgrt), mRNA.	FCGRT	FcRn
NM_145418.3	BC013529	1.82	Mus musculus cDNA sequence BC013529 (BC013529), mRNA.	BC013529	AA589616; MGC19209
NM_027439.3	Atp6ap2	1.82	Mus musculus ATPase, H+ transporting, lysosomal accessory protein 2 (Atp6ap2), mRNA.	ATP6AP2	M8-9; APT6M8-9; 5730403E06Rik; Atp6ip2; ATP6M8-9
NM_021305.3	Sec61a2	1.81	Mus musculus Sec61, alpha subunit 2 (S. cerevisiae) (Sec61a2), mRNA.	SEC61A2
NM_009122.1	Satb1	1.81	Mus musculus special AT-rich sequence binding protein 1 (Satb1), mRNA.	SATB1	AW413156; 2610306G12Rik
NM_133185.2	Rogdi	1.81	Mus musculus rogdi homolog (Drosophila) (Rogdi), mRNA.	ROGDI	Lzf; AU020118; C76152; 0610011C19Rik
NM_021359.2	Itgb6	1.81	Mus musculus integrin beta 6 (Itgb6), mRNA.	ITGB6	4831415H04Rik; 2210409C20Rik
NM_010517.3	Igfbp4	1.81	Mus musculus insulin-like growth factor binding protein 4 (Igfbp4), mRNA.	IGFBP4	Deb2; IGFBP-4; AI875747
NM_029626.1	Glt8d1	1.81	Mus musculus glycosyltransferase 8 domain containing 1 (Glt8d1), mRNA.	GLT8D1	AI450005; 5430414N14Rik; 2410004H05Rik
NM_009930.1	Col3a1	1.81	Mus musculus collagen, type III, alpha 1 (Col3a1), mRNA.	COL3A1	AW550625; KIAA4231; Ms10w; mKIAA4231; MMS10-W; Col3a-1
NM_019701.1	Clcnkb	1.81	Mus musculus chloride channel Kb (Clcnkb), mRNA.	CLCNKB	CLCKB; Clc-Ka; Clcnk1l; Clck2
NM_009876.3	Cdkn1c	1.81	Mus musculus cyclin-dependent kinase inhibitor 1C (P57) (Cdkn1c), mRNA.	CDKN1C	p57Kip2; AL024410; Kip2; p57(kip2); CDKI
NM_172525.2	Arhgap29	1.81	Mus musculus Rho GTPase activating protein 29 (Arhgap29), mRNA.	ARHGAP29	C76601; A830014I19; Parg1; 6720461J18Rik; B130017I01Rik; AU040217
NM_028841.2	Tspan17	1.8	Mus musculus tetraspanin 17 (Tspan17), mRNA.	TSPAN17	Tm4sf17; 2210021G21Rik; AI047581; Fbxo23
NM_033321.2	P2rx5	1.8	Mus musculus purinergic receptor P2X, ligand-gated ion channel, 5 (P2rx5), mRNA.	P2RX5	P2X5
NM_028794.3	Nudt9	1.8	Mus musculus nudix (nucleoside diphosphate linked moiety X)-type motif 9 (Nudt9), mRNA.	NUDT9	AI462474; 1190002C07Rik
NM_013791.2	Mkln1	1.8	Mus musculus muskelin 1, intracellular mediator containing kelch motifs (Mkln1), mRNA.	MKLN1	AU015903; BB154892; A130067F06Rik
NM_026174.2	Entpd4	1.8	Mus musculus ectonucleoside triphosphate diphosphohydrolase 4 (Entpd4), mRNA.	ENTPD4	mKIAA0392; AI414893; 1200014F22Rik; Lysal1; A430102M06Rik; 4930513O14Rik
NM_134007.4	Cisd1	1.8	Mus musculus CDGSH iron sulfur domain 1 (Cisd1), mRNA.	CISD1	AU043990; mitoNEET; D10Ertd214e; AW743335; Zcd1
NM_172964.3	Arhgap28	1.8	Mus musculus Rho GTPase activating protein 28 (Arhgap28), mRNA.	ARHGAP28	AU044757; E130310N06; AW550892
NM_030721.2	Acox3	1.8	Mus musculus acyl-Coenzyme A oxidase 3, pristanoyl (Acox3), mRNA.	ACOX3	PCOX; BI685180; EST-s59
NM_146010.1	Tspan8	1.79	Mus musculus tetraspanin 8 (Tspan8), mRNA.	TSPAN8	Tm4sf3; MGC38363; E330007O21Rik; C76990
NM_001013370.1	Sesn1	1.79	Mus musculus sestrin 1 (Sesn1), mRNA.	SESN1	SEST1; AU044290; MGC118148; 1110002G11Rik; PA26
NM_024182.4	Riok3	1.79	Mus musculus RIO kinase 3 (yeast) (Riok3), mRNA.	RIOK3	Sudd; D18Ertd331e; 1200013N13Rik; E130306C24Rik
NM_145925.2	Pttg1ip	1.79	Mus musculus pituitary tumor-transforming 1 interacting protein (Pttg1ip), mRNA.	PTTG1IP	AI314311; AU018448; C79540; 1810010L20Rik; MGC36923
NM_013587.2	Lrpap1	1.79	Mus musculus low density lipoprotein receptor-related protein associated protein 1 (Lrpap1), mRNA.	LRPAP1	AA617339; AU042172; RAP; HBP44; C77774; AI790446
NM_134448.2	Dst	1.79	Mus musculus dystonin (Dst), transcript variant b, mRNA.	DST	ah; nmf339; dt; mKIAA0728; BPAG1-n; BP230; AW554249; athetoid; Bpag1; nmf203; Macf2; 2310001O04Rik; A830042E19Rik; Bpag
NM_172404.2	Ccbl1	1.79	Mus musculus cysteine conjugate-beta lyase 1 (Ccbl1), mRNA.	CCBL1	KatI; 2010009K05Rik; Kat1; AI182306; Gtk
NM_026192.2	Calcoco1	1.79	Mus musculus calcium binding and coiled coil domain 1 (Calcoco1), mRNA.	CALCOCO1	mKIAA1536; KIAA1536; Cocoa; 1810009B06Rik
NM_007487.3	Arl4a	1.79	Mus musculus ADP-ribosylation factor-like 4A (Arl4a), transcript variant 1, mRNA.	ARL4A	Arl4; AI467555
NM_178709.4	Rnf214	1.78	Mus musculus ring finger protein 214 (Rnf214), mRNA.	RNF214	D130054N24Rik
NM_133775.1	Il33	1.78	Mus musculus interleukin 33 (Il33), mRNA.	IL33	Il-33; NF-HEV; Il1f11; 9230117N10Rik
NM_010476.3	Hsd17b7	1.78	Mus musculus hydroxysteroid (17-beta) dehydrogenase 7 (Hsd17b7), mRNA.	HSD17B7	AI266814
NM_153075.2	Catsper2	1.78	Mus musculus cation channel, sperm associated 2 (Catsper2), mRNA.	CATSPER2
NM_029949.3	Snapc3	1.77	Mus musculus small nuclear RNA activating complex, polypeptide 3 (Snapc3), mRNA.	SNAPC3	1810020H02Rik; E030018J20Rik; 5031401C21Rik; AI414457; 4930558A07Rik
NM_009143.2	Sdf2	1.77	Mus musculus stromal cell derived factor 2 (Sdf2), mRNA.	SDF2	AI853825; MGC107120
NM_029153.1	Scamp1	1.77	Mus musculus secretory carrier membrane protein 1 (Scamp1), mRNA.	SCAMP1	AW122395; AI415563; 4930505M11Rik
NM_010684.2	Lamp1	1.77	Mus musculus lysosomal-associated membrane protein 1 (Lamp1), mRNA.	LAMP1	AI196048; Lamp-1; CD107a
NM_021356.2	Gab1	1.77	Mus musculus growth factor receptor bound protein 2-associated protein 1 (Gab1), mRNA.	GAB1	AW107238; AA408973
NM_146018.1	Flcn	1.77	Mus musculus folliculin (Flcn), mRNA.	FLCN	B430214A04Rik; MGC37841; FLCL; Bhd; AU014660
NM_134469.3	Fdps	1.77	Mus musculus farnesyl diphosphate synthetase (Fdps), mRNA.	FDPS	6030492I17Rik; AI256750; mKIAA1293; MGC107162; Fdpsl1
NM_153540.3	C85492	1.77	Mus musculus expressed sequence C85492 (C85492), mRNA.	C85492	MGC31712; Ago61
NM_176839.1	Abcc5	1.77	Mus musculus ATP-binding cassette, sub-family C (CFTR/MRP), member 5 (Abcc5), transcript variant 2, mRNA.	ABCC5	MGC116567; Abcc5a; AI132311; Abcc5b; 2900011L11Rik; Mrp5
NM_133213.2	Xpnpep2	1.76	Mus musculus X-prolyl aminopeptidase (aminopeptidase P) 2, membrane-bound (Xpnpep2), transcript variant 1, mRNA.	XPNPEP2	mAPP; 9030008G12Rik
NM_026254.2	Tbc1d23	1.76	Mus musculus TBC1 domain family, member 23 (Tbc1d23), mRNA.	TBC1D23	D030022P07Rik; AU015720; 4930451A13Rik; AU043671; W51689; AU043778
NM_025932.1	Syap1	1.76	Mus musculus synapse associated protein 1 (Syap1), mRNA.	SYAP1	2010110O17Rik; AW011796
NM_175193.5	Golim4	1.76	Mus musculus golgi integral membrane protein 4 (Golim4), mRNA.	GOLIM4	P138; GIMPC; GPP130; Golph4; 3110027H23Rik; MGC102202
NM_025950.2	Cdc37l1	1.76	Mus musculus cell division cycle 37 homolog (S. cerevisiae)-like 1 (Cdc37l1), mRNA.	CDC37L1	Cdc37l; Harc; BB159850; 2700033A15Rik
NM_017476.2	Akap8l	1.76	Mus musculus A kinase (PRKA) anchor protein 8-like (Akap8l), mRNA.	AKAP8L	HAP95; Nakap95
NM_024244.3	1200015N20Rik	1.76	Mus musculus RIKEN cDNA 1200015N20 gene (1200015N20Rik), mRNA.	1200015N20RIK	C030038O19Rik; KIAA1796; mKIAA1796
NM_011486.4	Stat3	1.75	Mus musculus signal transducer and activator of transcription 3 (Stat3), transcript variant 3, mRNA.	STAT3	AW109958; 1110034C02Rik; Aprf
NM_178711.2	Plscr4	1.75		PLSCR4
NM_010887.1	Ndufs4	1.75	Mus musculus NADH dehydrogenase (ubiquinone) Fe-S protein 4 (Ndufs4), nuclear gene encoding mitochondrial protein, mRNA.	NDUFS4	6720411N02Rik; C1-18k
XM_001471758.1	LOC100044298	1.75	PREDICTED: Mus musculus hypothetical protein LOC100044298 (LOC100044298), mRNA.	LOC100044298
NM_199012.1	Fchsd2	1.75	Mus musculus FCH and double SH3 domains 2 (Fchsd2), mRNA.	FCHSD2	BC034086; Sh3md3; R74866; mKIAA0769
NM_001012330.1	Zfp238	1.74	Mus musculus zinc finger protein 238 (Zfp238), transcript variant 1, mRNA.	ZFP238	RP58
NM_013869.3	Tnfrsf19	1.74	Mus musculus tumor necrosis factor receptor superfamily, member 19 (Tnfrsf19), mRNA.	TNFRSF19	Tnfrsf20; TAJ; TAJ-ALPHA; AL023044; AW123854; Troy; TRADE
NM_029811.2	St5	1.74	Mus musculus suppression of tumorigenicity 5 (St5), transcript variant 2, mRNA.	ST5	2010004M01Rik; 2610305K15Rik
NM_145538.1	scl0003251.1_21	1.74		SCL0003251.1_21
NM_199476.1	Rrm2b	1.74	Mus musculus ribonucleotide reductase M2 B (TP53 inducible) (Rrm2b), mRNA.	RRM2B	p53R2
NM_021451.2	Pmaip1	1.74	Mus musculus phorbol-12-myristate-13-acetate-induced protein 1 (Pmaip1), mRNA.	PMAIP1	Noxa
NM_144941.2	Mtap7d1	1.74	Mus musculus microtubule-associated protein 7 domain containing 1 (Mtap7d1), mRNA.	MTAP7D1	MGC28498; AV028413; MGC27585; Rprc1; BC019977; mKIAA1187; Parcc1
NM_008064.2	Gaa	1.74	Mus musculus glucosidase, alpha, acid (Gaa), mRNA.	GAA	E430018M07Rik
NM_175266.2	Epm2aip1	1.74	Mus musculus EPM2A (laforin) interacting protein 1 (Epm2aip1), mRNA.	EPM2AIP1	A930003G21Rik; mKIAA0766
NM_173181.3	3110050N22Rik	1.74	Mus musculus RIKEN cDNA 3110050N22 gene (3110050N22Rik), mRNA.	3110050N22RIK	MGC90536; AU023959; AI790358
NM_133784	2310058J06Rik	1.74		2310058J06RIK
NM_177565.3	Zfp3	1.73	Mus musculus zinc finger protein 3 (Zfp3), mRNA.	ZFP3	Fnp-1; AI854635; B230309J24; Zfp-3; RP23-326P7.13
NM_026664.2	Vps53	1.73	Mus musculus vacuolar protein sorting 53 (yeast) (Vps53), mRNA.	VPS53	RP23-147P4.2; 2310040I21Rik; 3100002B05Rik; 2010002A08Rik
NM_019490.1	Uso1	1.73	Mus musculus USO1 homolog, vesicle docking protein (yeast) (Uso1), mRNA.	USO1	115kDa; TAP
NM_001039048.2	Trim63	1.73	Mus musculus tripartite motif-containing 63 (Trim63), mRNA.	TRIM63	Rnf28; RF1; MuRF1
NM_025802.2	Pnpla2	1.73	Mus musculus patatin-like phospholipase domain containing 2 (Pnpla2), mRNA.	PNPLA2	Atgl; TTS-2.2; 0610039C21Rik; 1110001C14Rik
NM_001037940.1	Dnajb6	1.73	Mus musculus DnaJ (Hsp40) homolog, subfamily B, member 6 (Dnajb6), transcript variant 1, mRNA.	DNAJB6	Mrj; MGC102124; mDj4
NM_001033259.1	Ccdc109a	1.73	Mus musculus coiled-coil domain containing 109A (Ccdc109a), mRNA. XM_918871	CCDC109A	2010012O16Rik; D130073L02Rik; AV064928; C10orf42; Gm64
NM_009441.1	Ttc3	1.72	Mus musculus tetratricopeptide repeat domain 3 (Ttc3), mRNA.	TTC3	2610202A04Rik; D16Ium21; mKIAA4119; D16Ium21e; TPRD; KIAA4119; AA409221
NM_009433.2	Tspyl1	1.72	Mus musculus testis-specific protein, Y-encoded-like 1 (Tspyl1), mRNA.	TSPYL1	Tspyl
NM_026422.1	Mrrf	1.72	Mus musculus mitochondrial ribosome recycling factor (Mrrf), nuclear gene encoding mitochondrial protein, mRNA.	MRRF	RRF; MTRRF; MRFF; 2400002D02Rik
NM_010578.1	Itgb1	1.72	Mus musculus integrin beta 1 (fibronectin receptor beta) (Itgb1), mRNA.	ITGB1	Fnrb; AA960159; 4633401G24Rik; gpIIa; CD29; AA409975
NM_010515.1	Igf2r	1.72	Mus musculus insulin-like growth factor 2 receptor (Igf2r), mRNA.	IGF2R	Mpr300; CD222; AI661837; CI-MPR; M6P/IGF2R
NM_007642.2	Cd28	1.72	Mus musculus CD28 antigen (Cd28), mRNA.	CD28
NM_177647.4	Armetl1	1.72	Mus musculus arginine-rich, mutated in early stage tumors-like 1 (Armetl1), mRNA.	ARMETL1	9330140G23; MGC129430
NM_028768.2	Armc8	1.72	Mus musculus armadillo repeat containing 8 (Armc8), mRNA.	ARMC8	1200015K23Rik; HSPC056
NM_007381.3	Acadl	1.72	Mus musculus acyl-Coenzyme A dehydrogenase, long-chain (Acadl), nuclear gene encoding mitochondrial protein, mRNA.	ACADL	AA960361; LCAD; C79855; AU018452
XM_147215.1	Zfp288	1.71		ZFP288
NM_013703.1	Vldlr	1.71	Mus musculus very low density lipoprotein receptor (Vldlr), mRNA.	VLDLR	AW047288; AI451093; AA408956
NM_026617.3	Tmbim4	1.71	Mus musculus transmembrane BAX inhibitor motif containing 4 (Tmbim4), mRNA.	TMBIM4	0610007H07Rik; AU022431
NM_027154.3	Tmbim1	1.71	Mus musculus transmembrane BAX inhibitor motif containing 1 (Tmbim1), mRNA.	TMBIM1	2310061B02Rik; Tmbib1; AA960455; mKIAA4161; KIAA4161; C78899; AU024746
NM_013928.2	Schip1	1.71	Mus musculus schwannomin interacting protein 1 (Schip1), mRNA.	SCHIP1	SCHIP-1; Nf2ip
NM_173347.2	Prune	1.71	Mus musculus prune homolog (Drosophila) (Prune), mRNA.	PRUNE	Prune-M1; DRES-17; HTCD37; 9230112O05Rik; C130058A12; PRUNEM1
NM_016985.2	Mtmr1	1.71	Mus musculus myotubularin related protein 1 (Mtmr1), mRNA.	MTMR1	AW049210
NM_010659.1	Krt31	1.71	Mus musculus keratin 31 (Krt31), mRNA.	KRT31	MKHA-1; Kha1; Ha1; Krt1-1
NM_026298.4	Ift172	1.71	Mus musculus intraflagellar transport 172 homolog (Chlamydomonas) (Ift172), mRNA.	IFT172	wim; Slb; 4930553F24Rik
NM_012056.1	Fkbp9	1.71	Mus musculus FK506 binding protein 9 (Fkbp9), mRNA.	FKBP9	AW549641; FKBP63; 1810014L23; FKBP60
NM_181588.3	Cmbl	1.71	Mus musculus carboxymethylenebutenolidase-like (Pseudomonas) (Cmbl), mRNA.	CMBL	2310016A09Rik
NM_023322.2	Zkscan14	1.7	Mus musculus zinc finger with KRAB and SCAN domains 14 (Zkscan14), mRNA.	ZKSCAN14	2310046C23Rik; MGC117641; 2810437E14Rik; Zfp99
NM_207255.1	Zfp532	1.7	Mus musculus zinc finger protein 532 (Zfp532), mRNA.	ZFP532	mKIAA1629; C530030I18Rik
NM_009303.2	Syngr1	1.7	Mus musculus synaptogyrin 1 (Syngr1), transcript variant 1b, mRNA.	SYNGR1	p29; R75468; Syngr1b
NM_134006.4	Rdh5	1.7	Mus musculus retinol dehydrogenase 5 (Rdh5), mRNA.	RDH5	9-cis; AI987873; RDH4; cRDH
NM_207682.2	Kif1b	1.7	Mus musculus kinesin family member 1B (Kif1b), transcript variant 2, mRNA.	KIF1B	mKIAA0591; KIF1Bp130; AI506502; D4Mil1e; A530096N05Rik; AI448212; KIF1Bp204
NM_172132.1	Jmjd2b	1.7	Mus musculus jumonji domain containing 2B (Jmjd2b), mRNA.	JMJD2B	mKIAA0876; 4732474L06Rik; MGC6349
NM_019868.3	Hnrph2	1.7	Mus musculus heterogeneous nuclear ribonucleoprotein H2 (Hnrph2), mRNA.	HNRPH2	Ftp-3; Ftp3; H'; DXHXS1271E; HNRNP
NM_019561.2	Ensa	1.7	Mus musculus endosulfine alpha (Ensa), transcript variant 1, mRNA.	ENSA	AI451924; 2610007F17Rik; 1700020C18Rik
NM_009441.1	Ttc3	1.69	Mus musculus tetratricopeptide repeat domain 3 (Ttc3), mRNA.	TTC3	2610202A04Rik; D16Ium21; mKIAA4119; D16Ium21e; TPRD; KIAA4119; AA409221
NM_008974.3	Ptp4a2	1.69	Mus musculus protein tyrosine phosphatase 4a2 (Ptp4a2), mRNA.	PTP4A2	MGC102154; Prl-2; MGC103400
NM_027409.3	Mospd1	1.69	Mus musculus motile sperm domain containing 1 (Mospd1), mRNA.	MOSPD1	MGC103065; 1810018L05Rik
NM_030700.1	Maged2	1.69	Mus musculus melanoma antigen, family D, 2 (Maged2), mRNA.	MAGED2	Mage-d2; 4833439A22Rik; ORF1
NM_144799.1	Lmcd1	1.69	Mus musculus LIM and cysteine-rich domains 1 (Lmcd1), mRNA.	LMCD1	MGC29184; AW455500; dyxin; AW553074
NM_133345.2	Ing4	1.69	Mus musculus inhibitor of growth family, member 4 (Ing4), mRNA.	ING4	D6Wsu147e; D6Xrf92; p29ING4
NM_010465.2	Hoxc6	1.69	Mus musculus homeo box C6 (Hoxc6), mRNA.	HOXC6	Hox-6.1; Hox-3.3
NM_146001.1	Hip1	1.69	Mus musculus huntingtin interacting protein 1 (Hip1), mRNA.	HIP1	MGC27616; HIP-1; 2610109B09Rik; mKIAA4113; A930014B11Rik; E130315I21Rik; KIAA4113
NM_172338.2	Dnajc16	1.69	Mus musculus DnaJ (Hsp40) homolog, subfamily C, member 16 (Dnajc16), mRNA.	DNAJC16	2900037O03Rik; mKIAA0962; 4732437J24Rik; D030060M24
NM_144822.1	Cbara1	1.69		CBARA1
NM_011498.4	Bhlhb2	1.69	Mus musculus basic helix-loop-helix domain containing, class B2 (Bhlhb2), mRNA.	BHLHB2	Clast5; Stra14; Dec1; Stra13; C130042M06Rik; CR8; Sharp2
NM_009441.2	Ttc3	1.68	Mus musculus tetratricopeptide repeat domain 3 (Ttc3), mRNA.	TTC3	2610202A04Rik; D16Ium21; mKIAA4119; D16Ium21e; TPRD; KIAA4119; AA409221
NM_001080979.1	Tead4	1.68	Mus musculus TEA domain family member 4 (Tead4), transcript variant 2, mRNA.	TEAD4	ETFR-2a; TEF-3; TEAD-4; ETFR-2; Tefr1; Tefr1a; FR-19; Tcf13r1
NM_011151.1	Ppm1b	1.68	Mus musculus protein phosphatase 1B, magnesium dependent, beta isoform (Ppm1b), mRNA. XM_925494 XM_925495 XM_925496	PPM1B	MGC106489; PP2CB
NM_010855.2	Myh4	1.68	Mus musculus myosin, heavy polypeptide 4, skeletal muscle (Myh4), mRNA.	MYH4	AI506973; MyHC-IIb; Myhsf; MHC2B
NM_008506.2	Mycl1	1.68	Mus musculus v-myc myelocytomatosis viral oncogene homolog 1, lung carcinoma derived (avian) (Mycl1), mRNA.	MYCL1	Lmyc1; AW536278; Lmyc-1; MGC102165
NM_153396.1	Mical3	1.68	Mus musculus microtubule associated monoxygenase, calponin and LIM domain containing 3 (Mical3), mRNA.	MICAL3	C130040D16Rik; mKIAA1364; MICAL-3
NM_172767.2	Loh11cr2a	1.68	Mus musculus loss of heterozygosity, 11, chromosomal region 2, gene A homolog (human) (Loh11cr2a), mRNA.	LOH11CR2A	E130119J22; AW552491; 5830475I06Rik; BCSC-1
NM_144862.1	Lims2	1.68	Mus musculus LIM and senescent cell antigen like domains 2 (Lims2), mRNA.	LIMS2	PINCH2
NM_145558.1	Hadhb	1.68	Mus musculus hydroxyacyl-Coenzyme A dehydrogenase/3-ketoacyl-Coenzyme A thiolase/enoyl-Coenzyme A hydratase (trifunctional protein), beta subunit (Hadhb), nuclear gene encoding mitochondrial protein, mRNA.	HADHB	4930479F15Rik; Mtpb
NM_025522.3	Dhrs7	1.68	Mus musculus dehydrogenase/reductase (SDR family) member 7 (Dhrs7), mRNA.	DHRS7	retDSR4; 5730564L20Rik; AW061210; retSDR4; 2310016E22Rik
NM_194068.1	D12Ertd647e	1.68	Mus musculus DNA segment, Chr 12, ERATO Doi 647, expressed (D12Ertd647e), transcript variant 4, mRNA.	D12ERTD647E	2900026P10Rik; 1110013J02Rik; ISG12a; MGC149996
NM_007392.2	Acta2	1.68	Mus musculus actin, alpha 2, smooth muscle, aorta (Acta2), mRNA.	ACTA2	0610041G09Rik; SMalphaA; a-SMA; Actvs
NM_177266	A930009M04Rik	1.68		A930009M04RIK
NM_011908.1	Ubl3	1.67	Mus musculus ubiquitin-like 3 (Ubl3), mRNA.	UBL3	HCG; AW108023
NM_030731.1	Trim23	1.67	Mus musculus tripartite motif protein 23 (Trim23), mRNA.	TRIM23	AI450195; 6330516O20Rik; Arfd1
NM_181516.2	Taz	1.67	Mus musculus tafazzin (Taz), mRNA.	TAZ	G4.5; XAP-2; AW552613; 9130012G04Rik; AW107266; 5031411C02Rik
NM_144862.3	Lims2	1.67	Mus musculus LIM and senescent cell antigen like domains 2 (Lims2), mRNA.	LIMS2	PINCH2
NM_010685.3	Lamp2	1.67	Mus musculus lysosomal-associated membrane protein 2 (Lamp2), transcript variant 2, mRNA.	LAMP2	Lamp-2c; CD107b; Lamp-2b; Lamp-2a; Lamp-2
NM_207217.3	Itfg3	1.67	Mus musculus integrin alpha FG-GAP repeat containing 3 (Itfg3), mRNA.	ITFG3	AI429612
NM_001025439.1	Camk2d	1.67	Mus musculus calcium/calmodulin-dependent protein kinase II, delta (Camk2d), transcript variant 1, mRNA.	CAMK2D	8030469K03Rik; 2810011D23Rik; MGC60852; mKIAA4163; KIAA4163; [d]-CaMKII
NM_194462.2	Akap9	1.67	Mus musculus A kinase (PRKA) anchor protein (yotiao) 9 (Akap9), mRNA.	AKAP9	AKAP450; AW545847; mKIAA0803; C79026; 5730481H23Rik
NM_177857	A930010I20Rik	1.67		A930010I20RIK
NM_024283.2	1500015O10Rik	1.67	Mus musculus RIKEN cDNA 1500015O10 gene (1500015O10Rik), mRNA.	1500015O10RIK	Ecrg4
NM_026995.3	0710008K08Rik	1.67	Mus musculus RIKEN cDNA 0710008K08 gene (0710008K08Rik), mRNA.	0710008K08RIK	2810407E01Rik
NM_009423.2	Traf4	1.66	Mus musculus Tnf receptor associated factor 4 (Traf4), mRNA.	TRAF4	A530032M13Rik; CART1
NM_029478.2	Tmem49	1.66	Mus musculus transmembrane protein 49 (Tmem49), mRNA.	TMEM49	3110098I04Rik; ni-2; 4930579A11Rik; AI787464
NM_172702.1	Serinc2	1.66	Mus musculus serine incorporator 2 (Serinc2), mRNA.	SERINC2	TDE2; FKSG84; AW121759; 2310004K20Rik; Tde2l
NM_001033217.3	Prickle1	1.66	Mus musculus prickle like 1 (Drosophila) (Prickle1), mRNA.	PRICKLE1	Prickle; 1110058P22Rik; AW215793
NM_008917.2	Ppt1	1.66	Mus musculus palmitoyl-protein thioesterase 1 (Ppt1), mRNA.	PPT1	CLN1; 9530043G02Rik; MGC107420; D4Ertd184e; INCL; AA960502; C77813; PPT
NM_008465.4	Kpna1	1.66	Mus musculus karyopherin (importin) alpha 1 (Kpna1), mRNA.	KPNA1	Rch2; AW494490; NPI1; IPOA5; mSRP1
NM_201518.1	Flrt2	1.66	Mus musculus fibronectin leucine rich transmembrane protein 2 (Flrt2), mRNA.	FLRT2	KIAA0405
NM_013515.1	Epb7.2	1.66		EPB7.2
NM_009849.1	Entpd2	1.66	Mus musculus ectonucleoside triphosphate diphosphohydrolase 2 (Entpd2), mRNA.	ENTPD2	NTPDase-2; Cd39l1
NM_016898.2	Cd164	1.66	Mus musculus CD164 antigen (Cd164), mRNA.	CD164	A115; MSSP; AA589639; MGC-24; A24; AW540279
NM_020050.1	Tmem9b	1.65	Mus musculus TMEM9 domain family, member B (Tmem9b), mRNA.	TMEM9B	ICRFP703B1614Q5.3; AW539847; D7H11orf15; 2310004K06Rik
NM_022813.2	Scamp2	1.65	Mus musculus secretory carrier membrane protein 2 (Scamp2), mRNA.	SCAMP2	AI875466; Sc2
NM_052976.3	Ophn1	1.65	Mus musculus oligophrenin 1 (Ophn1), mRNA.	OPHN1	C130037N19Rik; MGC6513
NM_172528.2	Lrrc1	1.65	Mus musculus leucine rich repeat containing 1 (Lrrc1), mRNA.	LRRC1	KIAA4018; A430093J20Rik; mKIAA4018; MGC90936; AU016091; D030059I21
NM_145447.2	Flvcr2	1.65	Mus musculus feline leukemia virus subgroup C cellular receptor family, member 2 (Flvcr2), mRNA.	FLVCR2	MGC19050; CCT
NM_139130.2	Coro6	1.65	Mus musculus coronin, actin binding protein 6 (Coro6), transcript variant B, mRNA.	CORO6
NM_153540.3	C85492	1.65	Mus musculus expressed sequence C85492 (C85492), mRNA.	C85492	MGC31712; Ago61
NM_172691.2	B230312A22Rik	1.65	Mus musculus RIKEN cDNA B230312A22 gene (B230312A22Rik), mRNA.	B230312A22RIK	KIAA1539; RP23-124L1.9; mKIAA1539
NM_030066.2	Armcx1	1.65	Mus musculus armadillo repeat containing, X-linked 1 (Armcx1), mRNA.	ARMCX1	3010033I09Rik; ALEX1
NM_009685.2	Apbb1	1.65	Mus musculus amyloid beta (A4) precursor protein-binding, family B, member 1 (Apbb1), mRNA.	APBB1	Rir; Fe65
NM_007434.2	Akt2	1.65	Mus musculus thymoma viral proto-oncogene 2 (Akt2), mRNA. XM_922081 XM_922090 XM_922098 XM_922105 XM_922113 XM_922119	AKT2	PKBbeta; 2410016A19Rik; AW554154; MGC14031; PKB
NM_172661.2	5830434P21Rik	1.65	Mus musculus RIKEN cDNA 5830434P21 gene (5830434P21Rik), mRNA.	5830434P21RIK	AI173903; D430039P21; mKIAA0515
NM_028005.2	2310047M10Rik	1.65	Mus musculus RIKEN cDNA 2310047M10 gene (2310047M10Rik), mRNA.	2310047M10RIK	RP23-19I2.4
NM_009572.3	Zhx1	1.64	Mus musculus zinc fingers and homeoboxes 1 (Zhx1), transcript variant 1, mRNA.	ZHX1	mKIAA4149; KIAA4149
NM_025873.1	Trit1	1.64	Mus musculus tRNA isopentenyltransferase 1 (Trit1), mRNA.	TRIT1	AI314635; 2310075G14Rik; AI314189; AV099619; IPT; MOD5
NM_011455.2	Serpinb9g	1.64	Mus musculus serine (or cysteine) peptidase inhibitor, clade B, member 9g (Serpinb9g), mRNA.	SERPINB9G	NK21B; AW545779; RP23-41L21.3; 1600002F03Rik
XM_001472579.1	LOC100044767	1.64	PREDICTED: Mus musculus similar to mitofusin 2, transcript variant 1 (LOC100044767), mRNA.	LOC100044767
NM_010518.2	Igfbp5	1.64	Mus musculus insulin-like growth factor binding protein 5 (Igfbp5), mRNA.	IGFBP5	IGFBP-5; AW208790; AI256729
NM_010512.3	Igf1	1.64	Mus musculus insulin-like growth factor 1 (Igf1), transcript variant 1, mRNA.	IGF1	Igf-I; C730016P09Rik; Igf-1
NM_026897.1	Haghl	1.64	Mus musculus hydroxyacylglutathione hydrolase-like (Haghl), mRNA.	HAGHL	MGC101974; 2810014I23Rik; 1500017E18Rik; AI844861; C330022E15Rik
NM_010259.2	Gbp1	1.64	Mus musculus guanylate nucleotide binding protein 1 (Gbp1), mRNA.	GBP1	MGC124334; Gbp-1; Mpa-1; 5830475C06; Mpa1; Mag-1
NM_133798.1	Exdl2	1.64	Mus musculus exonuclease 3''-5'' domain-like 2 (Exdl2), mRNA.	EXDL2	C85658; 4930539P14Rik
NM_008929.2	Dnajc3a	1.64	Mus musculus DnaJ (Hsp40) homolog, subfamily C, member 3A (Dnajc3a), mRNA.	DNAJC3A	MGC6474; mp58; AU067833; Dnajc3b; Prkri; p58; p58IPK; Dnajc3; AA408985
NM_013655.2	Cxcl12	1.64		CXCL12
NM_207298.2	Cercam	1.64	Mus musculus cerebral endothelial cell adhesion molecule (Cercam), mRNA.	CERCAM	2600006K01Rik; CerCAM; AL024097
NM_007392	Acta2	1.64		ACTA2
NM_024205.1	1200003C05Rik	1.64	Mus musculus RIKEN cDNA 1200003C05 gene (1200003C05Rik), mRNA.	1200003C05RIK	AI256468; Jamp
NM_178065.3	1110018G07Rik	1.64	Mus musculus RIKEN cDNA 1110018G07 gene (1110018G07Rik), mRNA.	1110018G07RIK	AI649076; mKIAA0317; AW610792
NM_026664.2	Vps53	1.63	Mus musculus vacuolar protein sorting 53 (yeast) (Vps53), mRNA.	VPS53	RP23-147P4.2; 2310040I21Rik; 3100002B05Rik; 2010002A08Rik
NM_001033759.1	Tmem2	1.63	Mus musculus transmembrane protein 2 (Tmem2), transcript variant 2, mRNA.	TMEM2	MGC102198; mKIAA1412; 3110012M15Rik
NM_021430.2	Rilpl1	1.63	Mus musculus Rab interacting lysosomal protein-like 1 (Rilpl1), mRNA.	RILPL1	FLJ39378; 6330559I19Rik
NM_008676.1	Nbr1	1.63		NBR1
NM_025735.1	Map1lc3a	1.63	Mus musculus microtubule-associated protein 1 light chain 3 alpha (Map1lc3a), mRNA.	MAP1LC3A	4922501H04Rik; 1010001H21Rik
XM_001479169.1	LOC100048845	1.63	PREDICTED: Mus musculus similar to CD28 antigen (LOC100048845), mRNA.	LOC100048845
NM_008048.2	Igfbp7	1.63	Mus musculus insulin-like growth factor binding protein 7 (Igfbp7), mRNA.	IGFBP7	Fstl2; mac25
NM_008161.2	Gpx3	1.63	Mus musculus glutathione peroxidase 3 (Gpx3), transcript variant 2, mRNA.	GPX3	GSHPx-P; AA960521; GSHPx-3; GPx
NM_010200.2	Fgf13	1.63	Mus musculus fibroblast growth factor 13 (Fgf13), mRNA. XM_919159	FGF13	Fhf2
NM_010148	Epn2	1.63		EPN2
NM_030561.2	BC004004	1.63	Mus musculus cDNA sequence BC004004 (BC004004), mRNA.	BC004004	2400006G15Rik; MGC7550
NM_011066.1	Per2	1.62	Mus musculus period homolog 2 (Drosophila) (Per2), mRNA.	PER2	mKIAA0347; mPer2
XM_001476585.1	LOC100046355	1.62	PREDICTED: Mus musculus similar to Collagen-like tail subunit (single strand of homotrimer) of asymmetric acetylcholinesterase, transcript variant 1 (LOC100046355), mRNA.	LOC100046355
NM_172934.4	Heg1	1.62	Mus musculus HEG homolog 1 (zebrafish) (Heg1), transcript variant 2, mRNA.	HEG1	BC038614; 5530401I02Rik; 4632417D23Rik; 9530025L16Rik; Gm629
NM_178896.4	Dcun1d4	1.62	Mus musculus DCN1, defective in cullin neddylation 1, domain containing 4 (S. cerevisiae) (Dcun1d4), mRNA.	DCUN1D4	AI836376; MGC117952
NM_001033226.2	Calr4	1.62	Mus musculus calreticulin 4 (Calr4), mRNA.	CALR4	AU017583; 4933403L16Rik
NM_001039180.1	Bicd2	1.62	Mus musculus bicaudal D homolog 2 (Drosophila) (Bicd2), transcript variant 3, mRNA.	BICD2	KIAA0699; 1110005D12Rik; 0610027D24Rik; AA408834; mKIAA0699
NM_025976	Bfar	1.62		BFAR
NM_026213.3	Ttc33	1.61	Mus musculus tetratricopeptide repeat domain 33 (Ttc33), mRNA.	TTC33	Osrf; AI507072; 2410099M07Rik; 2900001O04Rik; AW538342
NM_145978.1	Pdlim2	1.61	Mus musculus PDZ and LIM domain 2 (Pdlim2), mRNA.	PDLIM2	MGC37634; mystique; Slim
NM_177145.3	Pde4dip	1.61	Mus musculus phosphodiesterase 4D interacting protein (myomegalin) (Pde4dip), transcript variant 3, mRNA.	PDE4DIP	C87016; D130016K21Rik; 4732458A06Rik; KIAA0477; 9430063L05Rik; Usmg4; D3Bwg1078e; mKIAA0454
NM_133798.1	Exdl2	1.61	Mus musculus exonuclease 3''-5'' domain-like 2 (Exdl2), mRNA.	EXDL2	C85658; 4930539P14Rik
NM_010148.2	Epn2	1.61	Mus musculus epsin 2 (Epn2), mRNA.	EPN2	AA536924; 9530051D10Rik; Ibp2
NM_001042487.1	Dlgap4	1.61	Mus musculus discs, large homolog-associated protein 4 (Drosophila) (Dlgap4), transcript variant 2, mRNA.	DLGAP4	BC024558; mKIAA0964; KIAA0964; WBP16; MGC37636; AI225853; Sapap4; MGC117830; DAP4
NM_030248.1	Cdk5rap3	1.61	Mus musculus CDK5 regulatory subunit associated protein 3 (Cdk5rap3), mRNA.	CDK5RAP3	BC002318; HSF-27; MGC8303; C81486; MST016; IC53; C53; 1810007E24Rik
NM_010818	Cd200	1.61		CD200
NM_007601.1	Capn3	1.61	Mus musculus calpain 3 (Capn3), mRNA.	CAPN3	Capa3; p94; Lp82; AI323605; Capa-3
NM_029935.4	4631426J05Rik	1.61	Mus musculus RIKEN cDNA 4631426J05 gene (4631426J05Rik), mRNA.	4631426J05RIK	BRAG; GalNAcS-6ST; mKIAA0598
NM_009441.1	Ttc3	1.6	Mus musculus tetratricopeptide repeat domain 3 (Ttc3), mRNA.	TTC3	2610202A04Rik; D16Ium21; mKIAA4119; D16Ium21e; TPRD; KIAA4119; AA409221
NM_001040088.1	Sytl2	1.6	Mus musculus synaptotagmin-like 2 (Sytl2), transcript variant 5, mRNA.	SYTL2	Slp2-d; AI266830; Slp2-a; mKIAA1597; Slp2-c; Slp2; KIAA1597; Slp2-b
NM_016667.3	Sntb1	1.6	Mus musculus syntrophin, basic 1 (Sntb1), mRNA.	SNTB1
NM_008885.2	Pmp22	1.6	Mus musculus peripheral myelin protein (Pmp22), mRNA.	PMP22	22kDa; Tr; HNPP; Gas-3; trembler
NM_080638.1	Mvp	1.6	Mus musculus major vault protein (Mvp), mRNA.	MVP	LRP; VAULT1; 2310009M24Rik
NM_138656.1	Mvd	1.6	Mus musculus mevalonate (diphospho) decarboxylase (Mvd), mRNA.	MVD	C78718
NM_178055.3	Dnajb10	1.6	Mus musculus DnaJ (Hsp40) homolog, subfamily B, member 10 (Dnajb10), transcript variant 2, mRNA.	DNAJB10	MGC113758; mDj8; 2700059H22Rik; Hsj1
NM_144807.2	Chpt1	1.6	Mus musculus choline phosphotransferase 1 (Chpt1), mRNA.	CHPT1	MGC28885
NM_173007.3	Tspan12	1.59	Mus musculus tetraspanin 12 (Tspan12), mRNA.	TSPAN12	AI426782; AW111457; 9030619E17; Tm4sf12; AI663988
NM_013735.2	Trp53bp1	1.59	Mus musculus transformation related protein 53 binding protein 1 (Trp53bp1), mRNA.	TRP53BP1	m53BP1; MGC100303; 53BP1
NM_175031.3	Stk36	1.59	Mus musculus serine/threonine kinase 36 (fused homolog, Drosophila) (Stk36), mRNA.	STK36	MGC58023; FU; KIAA1278; mKIAA1278; Fused; B930045J24; 1700112N14Rik
NM_024186.1	Ssbp2	1.59	Mus musculus single-stranded DNA binding protein 2 (Ssbp2), transcript variant 1, mRNA.	SSBP2	AW558684; A830008M03Rik; 1500004K09Rik; Hspc116; 9330163K02Rik; AU067692; SSDP2; 2310079I02Rik
NM_172752.3	Sorbs2	1.59	Mus musculus sorbin and SH3 domain containing 2 (Sorbs2), mRNA. XM_896530 XM_896538 XM_896544 XM_896551 XM_896561 XM_896567 XM_896585 XM_896594 XM_896601 XM_896604 XM_896609 XM_896621 XM_896626 XM_896630 XM_896637 XM_896659 XM_896669 XM_896678 XM_896713 XM_896726 XM_919615 XM_919623 XM_919630 XM_919640 XM_919683 XM_919690 XM_919696 XM_919704 XM_919710 XM_919716 XM_919726 XM_919733 XM_919739 XM_91…	SORBS2	A530071H08; 9430041O17Rik; 2010203O03Rik; Argbp2; mKIAA0777
NM_022886.2	Scel	1.59	Mus musculus sciellin (Scel), mRNA.	SCEL	MGC132820; MGC132819; 9230114I02Rik
NM_009023.1	Rapsn	1.59	Mus musculus receptor-associated protein of the synapse (Rapsn), mRNA.	RAPSN	MGC130501; Raps; Nraps; 43kDa; rapsyn
NM_029657.3	Mgrn1	1.59	Mus musculus mahogunin, ring finger 1 (Mgrn1), mRNA.	MGRN1	md; 2610042J20Rik; nc; N28182; mKIAA0544
NM_010578.1	Itgb1	1.59	Mus musculus integrin beta 1 (fibronectin receptor beta) (Itgb1), mRNA.	ITGB1	Fnrb; AA960159; 4633401G24Rik; gpIIa; CD29; AA409975
NM_007993	Fbn1	1.59		FBN1
NM_027871.1	Arhgef3	1.59	Mus musculus Rho guanine nucleotide exchange factor (GEF) 3 (Arhgef3), mRNA.	ARHGEF3	1200004I24Rik; 9830169H03Rik; C76747
NM_013705.1	Zfp30	1.58	Mus musculus zinc finger protein 30 (Zfp30), mRNA.	ZFP30	2610306P15Rik; Zfp-30
NM_183106.2	Ttc17	1.58	Mus musculus tetratricopeptide repeat domain 17 (Ttc17), mRNA.	TTC17	9130020K17Rik; D2Bwg1005e
NM_011488.2	Stat5a	1.58	Mus musculus signal transducer and activator of transcription 5A (Stat5a), mRNA.	STAT5A	STAT5; AA959963
NM_023055.1	Slc9a3r2	1.58	Mus musculus solute carrier family 9 (sodium/hydrogen exchanger), member 3 regulator 2 (Slc9a3r2), transcript variant A, mRNA.	SLC9A3R2	0610011L07Rik; NHERF-2; Sip-1; E3karp; 2010007A20Rik; 1200011K07Rik; Octs2; Tka-1
NM_152808.2	Slc44a2	1.58	Mus musculus solute carrier family 44, member 2 (Slc44a2), mRNA.	SLC44A2	1110028E10Rik
NM_009147.2	Sec23a	1.58	Mus musculus SEC23A (S. cerevisiae) (Sec23a), mRNA.	SEC23A	Msec23; Sec23r
NM_016703	Preb	1.58		PREB
NM_028184.3	Oraov1	1.58	Mus musculus oral cancer overexpressed 1 (Oraov1), mRNA.	ORAOV1	2210010N10Rik; TAOS1
NM_025529.3	Nudt8	1.58	Mus musculus nudix (nucleoside diphosphate linked moiety X)-type motif 8 (Nudt8), mRNA.	NUDT8	2310039H17Rik
NM_027409.1	Mospd1	1.58	Mus musculus motile sperm domain containing 1 (Mospd1), mRNA.	MOSPD1	MGC103065; 1810018L05Rik
NM_145124.2	Mib2	1.58	Mus musculus mindbomb homolog 2 (Drosophila) (Mib2), mRNA.	MIB2	skd; Zzank1; 2210008I11Rik
NM_013871.2	Mapk12	1.58	Mus musculus mitogen-activated protein kinase 12 (Mapk12), mRNA.	MAPK12	Erk6; P38gamma; Sapk3; Prkm12; AW123708
NM_029436.3	Klhl24	1.58	Mus musculus kelch-like 24 (Drosophila) (Klhl24), mRNA.	KLHL24	6530402O20Rik; C85082; 4930429H24Rik; 1110046J11Rik
NM_008110.1	Gdf9	1.58	Mus musculus growth differentiation factor 9 (Gdf9), mRNA.	GDF9	Gdf-9
NM_153393.1	Col23a1	1.58	Mus musculus procollagen, type XXIII, alpha 1 (Col23a1), mRNA.	COL23A1	AI429655; 2810458L13Rik
NM_027208.1	Bdh2	1.58	Mus musculus 3-hydroxybutyrate dehydrogenase, type 2 (Bdh2), mRNA.	BDH2	1810026B04Rik; Dhrs6
NM_001002786.1	9830134C10Rik	1.58	Mus musculus RIKEN cDNA 9830134C10 gene (9830134C10Rik), mRNA.	9830134C10RIK
NM_001002764.1	Smg6	1.57	Mus musculus Smg-6 homolog, nonsense mediated mRNA decay factor (C. elegans) (Smg6), mRNA.	SMG6	AI317223; RP23-143A14.6; AU041178; MGC7717
NM_007644.2	Scarb2	1.57	Mus musculus scavenger receptor class B, member 2 (Scarb2), mRNA.	SCARB2	Cd36l2; LIMP-2; MLGP85; LGP85; 9330185J12Rik
NM_030098.1	Rnase6	1.57	Mus musculus ribonuclease, RNase A family, 6 (Rnase6), mRNA.	RNASE6	9530043P15Rik
NM_022318.2	Popdc2	1.57	Mus musculus popeye domain containing 2 (Popdc2), transcript variant 2, mRNA.	POPDC2	Pop2; AV006127
NM_139144.2	Ogt	1.57	Mus musculus O-linked N-acetylglucosamine (GlcNAc) transferase (UDP-N-acetylglucosamine:polypeptide-N-acetylglucosaminyl transferase) (Ogt), mRNA.	OGT	1110038P24Rik; AI115525; 4831420N21Rik
NM_153064.4	Ndufs2	1.57	Mus musculus NADH dehydrogenase (ubiquinone) Fe-S protein 2 (Ndufs2), mRNA.	NDUFS2	MGC27667; AL033311
XR_033964.1	LOC100047794	1.57	PREDICTED: Mus musculus similar to SG2NA beta (LOC100047794), misc RNA.	LOC100047794
NM_010567.1	Inppl1	1.57	Mus musculus inositol polyphosphate phosphatase-like 1 (Inppl1), mRNA.	INPPL1	SHIP2; 51C
NM_138309.2	Cd99l2	1.57	Mus musculus Cd99 antigen-like 2 (Cd99l2), mRNA.	CD99L2	Mic2l1; AW548191; Xap89
NM_021550.2	C1galt1c1	1.57	Mus musculus C1GALT1-specific chaperone 1 (C1galt1c1), mRNA.	C1GALT1C1	C81205; 1500002I11Rik; AB030184
NM_146247	BC024814	1.57		BC024814
NM_194462.1	Akap9	1.57		AKAP9
NM_029801.2	1700021C14Rik	1.57	Mus musculus RIKEN cDNA 1700021C14 gene (1700021C14Rik), mRNA.	1700021C14RIK	MGC130252
NM_022314.2	Tpm3	1.56	Mus musculus tropomyosin 3, gamma (Tpm3), mRNA.	TPM3	Trop-5; Tpm5; MGC102590; gamma-TM; Tpm-5; Tm5NM; hTM30nm; hTMnm
NM_144871.3	Suv420h1	1.56	Mus musculus suppressor of variegation 4-20 homolog 1 (Drosophila) (Suv420h1), mRNA.	SUV420H1	MGC18702; Suv4-20h1; AA117471; C630029K18Rik
NM_021537.3	Stk25	1.56	Mus musculus serine/threonine kinase 25 (yeast) (Stk25), mRNA.	STK25	C86992; AU018434; Ste20-like; Ysk1; 1500019J11Rik
NM_011327.2	Scp2	1.56	Mus musculus sterol carrier protein 2, liver (Scp2), mRNA.	SCP2	C76618; SCP-2; ns-LTP; SCPx; NSL-TP; C79031; AA409893; AA409774
NM_011213.2	Ptprf	1.56	Mus musculus protein tyrosine phosphatase, receptor type, F (Ptprf), mRNA.	PTPRF	LARS; AA591035; LAR
NM_178143.1	Prkaa2	1.56	Mus musculus protein kinase, AMP-activated, alpha 2 catalytic subunit (Prkaa2), mRNA.	PRKAA2	A830082D05; 2310008I11Rik
NM_153505.4	Nckap1l	1.56	Mus musculus NCK associated protein 1 like (Nckap1l), mRNA.	NCKAP1L	4930568P13Rik; Hemp1; AI463083
NM_010809.1	Mmp3	1.56	Mus musculus matrix metallopeptidase 3 (Mmp3), mRNA.	MMP3	STR-1; SLN1; SLN-1; Stmy1; Str1
NM_178620.3	Mfsd11	1.56	Mus musculus major facilitator superfamily domain containing 11 (Mfsd11), mRNA.	MFSD11	MGC113819; 2600014M03Rik
NM_144799.1	Lmcd1	1.56	Mus musculus LIM and cysteine-rich domains 1 (Lmcd1), mRNA.	LMCD1	MGC29184; AW455500; dyxin; AW553074
NM_178200.1	Hist1h2bm	1.56	Mus musculus histone cluster 1, H2bm (Hist1h2bm), mRNA.	HIST1H2BM	H2b-291b
NM_025508.3	Gmpr	1.56	Mus musculus guanosine monophosphate reductase (Gmpr), mRNA.	GMPR	2310004P21Rik; AV028449
NM_008010.3	Fgfr3	1.56	Mus musculus fibroblast growth factor receptor 3 (Fgfr3), mRNA.	FGFR3	Fgfr-3; HBGFR
NM_001013024.2	Usp13	1.55	Mus musculus ubiquitin specific peptidase 13 (isopeptidase T-3) (Usp13), mRNA.	USP13	ISOT3; 2700071E21Rik; IsoT-3; MGC107670; AI848077
NM_013685.2	Tcf4	1.55	Mus musculus transcription factor 4 (Tcf4), transcript variant 1, mRNA.	TCF4	SEF2; ITF2; SEF-2; Tcf-4; ASP-I2; ITF-2; MITF-2B; Hnf-4; E2.2; TFE; ME2; ITF-2b; SEF2-1; MITF-2A; 5730422P05Rik; E2-2
NM_173764.3	Tapt1	1.55	Mus musculus transmembrane anterior posterior transformation 1 (Tapt1), mRNA.	TAPT1	4932414K18Rik
NM_016703.1	Preb	1.55	Mus musculus prolactin regulatory element binding (Preb), mRNA.	PREB	C85705
NM_001083341.1	Mboat2	1.55	Mus musculus membrane bound O-acyltransferase domain containing 2 (Mboat2), transcript variant 2, mRNA.	MBOAT2	Oact2; AW547221; AU022889; 2810049G06Rik; Moact2
NM_010738.2	Ly6a	1.55	Mus musculus lymphocyte antigen 6 complex, locus A (Ly6a), mRNA.	LY6A	Ly-6A/E; Ly-6A.2; Sca-1; Sca1; TAP; Ly-6E.1
NM_011936.1	Fto	1.55	Mus musculus fat mass and obesity associated (Fto), mRNA.	FTO	mKIAA1752; AW743446
NM_007742.2	Col1a1	1.55		COL1A1
NM_007705.2	Cirbp	1.55	Mus musculus cold inducible RNA binding protein (Cirbp), mRNA.	CIRBP	R74941; Cirp
NM_139305.2	Car9	1.55	Mus musculus carbonic anhydrase 9 (Car9), mRNA.	CAR9	CAIX; MN/CA9
NM_153557.1	BC029214	1.55	Mus musculus cDNA sequence BC029214 (BC029214), mRNA.	BC029214	MGC36831; RP23-47P18.9; D930050G13Rik
NM_023179.3	Atp6v1g2	1.55	Mus musculus ATPase, H+ transporting, lysosomal V1 subunit G2 (Atp6v1g2), mRNA.	ATP6V1G2	NG38; 1500002D01Rik; Atp6g2; VAG2
NM_009640.3	Angpt1	1.55	Mus musculus angiopoietin 1 (Angpt1), mRNA.	ANGPT1	Ang-1; 1110046O21Rik; ang1
NM_009539.2	Zap70	1.54	Mus musculus zeta-chain (TCR) associated protein kinase (Zap70), mRNA.	ZAP70	AI327364; ZAP-70; TZK; 70kDa; mur; Srk; mrtle
NM_175150.3	Txndc15	1.54	Mus musculus thioredoxin domain containing 15 (Txndc15), mRNA.	TXNDC15	C5orf14; UNQ335; AI854086
NM_009416.3	Tpm2	1.54	Mus musculus tropomyosin 2, beta (Tpm2), mRNA.	TPM2	Trop-2; Tpm-2
NM_009408.2	Top1	1.54	Mus musculus topoisomerase (DNA) I (Top1), mRNA.	TOP1	D130064I21Rik; AI467334; Top-1
NM_172294.1	Sulf1	1.54	Mus musculus sulfatase 1 (Sulf1), mRNA.	SULF1	AW121680; mKIAA1077; AI467640
NM_145978.1	Pdlim2	1.54	Mus musculus PDZ and LIM domain 2 (Pdlim2), mRNA.	PDLIM2	MGC37634; mystique; Slim
NM_023402.1	Mylc2b	1.54	Mus musculus myosin light chain, regulatory B (Mylc2b), mRNA.	MYLC2B	C77744; 1500001M02Rik; RLC-B
NM_172591.2	Fcho2	1.54	Mus musculus FCH domain only 2 (Fcho2), mRNA.	FCHO2	5832424M12Rik; AA387320
NM_130449.1	Colec12	1.54	Mus musculus collectin sub-family member 12 (Colec12), mRNA.	COLEC12	CL-P1; Scara4; SRCL
NM_029832.2	2600009E05Rik	1.54	Mus musculus RIKEN cDNA 2600009E05 gene (2600009E05Rik), mRNA. XM_925578 XM_925581 XM_925583 XM_994018 XM_994040 XM_994059 XM_994077	2600009E05RIK	RP23-100C5.9; AI326138; 1110001I20Rik
NM_133187.2	1110032E23Rik	1.54	Mus musculus RIKEN cDNA 1110032E23 gene (1110032E23Rik), mRNA.	1110032E23RIK	AV011458
NM_145356.3	Zbtb7c	1.53	Mus musculus zinc finger and BTB domain containing 7C (Zbtb7c), mRNA.	ZBTB7C	Zbtb36; B230208J24Rik
NM_016854.2	Ppp1r3c	1.53	Mus musculus protein phosphatase 1, regulatory (inhibitor) subunit 3C (Ppp1r3c), mRNA.	PPP1R3C	PTG; Ppp1r5
NM_139144.2	Ogt	1.53	Mus musculus O-linked N-acetylglucosamine (GlcNAc) transferase (UDP-N-acetylglucosamine:polypeptide-N-acetylglucosaminyl transferase) (Ogt), mRNA.	OGT	1110038P24Rik; AI115525; 4831420N21Rik
NM_175329.3	Ndg2	1.53	Mus musculus Nur77 downstream gene 2 (Ndg2), mRNA.	NDG2	1620401E04Rik; AI267078
NM_031189.1	Myog	1.53	Mus musculus myogenin (Myog), mRNA.	MYOG	myo; MYF4
NM_010866.1	Myod1	1.53	Mus musculus myogenic differentiation 1 (Myod1), mRNA.	MYOD1	MyoD; AI503393; Myod-1; MYF3
NM_146207.1	Cul4a	1.53	Mus musculus cullin 4A (Cul4a), mRNA.	CUL4A	2810470J21Rik; MGC36573; AW495282
NM_134033.1	Ccdc117	1.53	Mus musculus coiled-coil domain containing 117 (Ccdc117), mRNA.	CCDC117	BC018601; AU042822; AU018638; 1110004K02Rik; 1700026O03Rik; AV173073; MGC30640; RP23-288K19.5
NM_019717.2	Arl6ip2	1.53	Mus musculus ADP-ribosylation factor-like 6 interacting protein 2 (Arl6ip2), transcript variant 1, mRNA.	ARL6IP2	AV334690; AA407293; 2010110I21Rik; Aip-2
NM_007427.2	Agrp	1.53	Mus musculus agouti related protein (Agrp), mRNA.	AGRP	Agrt; Art
NM_025745.2	4933407N01Rik	1.53		4933407N01RIK
NM_023220.1	2010106G01Rik	1.53	Mus musculus RIKEN cDNA 2010106G01 gene (2010106G01Rik), mRNA.	2010106G01RIK	C130089K23Rik; Sppl2A
NM_172606.2	2012-03-06	1.53	Mus musculus membrane-associated ring finger (C3HC4) 6 (March6), mRNA.	2012-03-06	F830029L24Rik; mKIAA0597; 3830408G03
NM_011876.3	Twf2	1.52	Mus musculus twinfilin, actin-binding protein, homolog 2 (Drosophila) (Twf2), mRNA.	TWF2	Ptk9l; Ptk9r; AU014993; A6-related
NM_134020.1	Tmed4	1.52	Mus musculus transmembrane emp24 protein transport domain containing 4 (Tmed4), mRNA.	TMED4	1110014L17Rik; RP23-198N14.6; AI326346
NM_008854.3	Prkaca	1.52	Mus musculus protein kinase, cAMP dependent, catalytic, alpha (Prkaca), mRNA.	PRKACA	PKA; Pkaca; PKCD; Cs
NM_011068.1	Pex11a	1.52	Mus musculus peroxisomal biogenesis factor 11a (Pex11a), mRNA.	PEX11A	PEX11alpha
NM_008450.2	Klc1	1.52	Mus musculus kinesin light chain 1 (Klc1), transcript variant a, mRNA. XM_923750 XM_923752 XM_923756 XM_923759 XM_923763 XM_923766	KLC1	Kns2; AI874768
NM_145467.1	Itgbl1	1.52	Mus musculus integrin, beta-like 1 (Itgbl1), mRNA.	ITGBL1	B930011D01Rik
NM_029626.1	Glt8d1	1.52	Mus musculus glycosyltransferase 8 domain containing 1 (Glt8d1), mRNA.	GLT8D1	AI450005; 5430414N14Rik; 2410004H05Rik
NM_134065.3	Epdr1	1.52	Mus musculus ependymin related protein 1 (zebrafish) (Epdr1), mRNA.	EPDR1	MERP2; Epdm2; Ucc1; AU040950; MERP-1; AV006210; MERP-2; Epdr2
NM_027870.1	Armcx3	1.52	Mus musculus armadillo repeat containing, X-linked 3 (Armcx3), mRNA.	ARMCX3	ALEX3; 1200004E24Rik; AI450003
NM_178050.3	Arl6ip2	1.52	Mus musculus ADP-ribosylation factor-like 6 interacting protein 2 (Arl6ip2), transcript variant 2, mRNA.	ARL6IP2	AV334690; AA407293; 2010110I21Rik; Aip-2
NM_172398.3	2310005E10Rik	1.52	Mus musculus RIKEN cDNA 2310005E10 gene (2310005E10Rik), mRNA.	2310005E10RIK	Akr1b10
NM_026465.2	2010316F05Rik	1.52	Mus musculus RIKEN cDNA 2010316F05 gene (2010316F05Rik), mRNA.	2010316F05RIK	RP23-92B18.3; MGC143640
NM_145940.2	Wipi1	1.51	Mus musculus WD repeat domain, phosphoinositide interacting 1 (Wipi1), mRNA.	WIPI1	MGC36416; AW411817; D11Ertd498e; 4930533H01Rik
NM_133835.1	Ubac1	1.51	Mus musculus ubiquitin associated domain containing 1 (Ubac1), mRNA.	UBAC1	Ubadc1; GBDR1; AA407978; Gdbr1; 1110033G07Rik
NM_198885.2	Scx	1.51	Mus musculus scleraxis (Scx), mRNA.	SCX	BB114693; Scl
NM_144799.1	Lmcd1	1.51	Mus musculus LIM and cysteine-rich domains 1 (Lmcd1), mRNA.	LMCD1	MGC29184; AW455500; dyxin; AW553074
NM_026871.1	Hint2	1.51	Mus musculus histidine triad nucleotide binding protein 2 (Hint2), mRNA.	HINT2	1190005L05Rik
NM_001038492.1	Ctsa	1.51	Mus musculus cathepsin A (Ctsa), transcript variant 2, mRNA.	CTSA	PPCA; Ppgb; AU019505
NM_029862.1	5930434B04Rik	1.51	Mus musculus RIKEN cDNA 5930434B04 gene (5930434B04Rik), mRNA.	5930434B04RIK
NM_134020.1	Tmed4	1.5	Mus musculus transmembrane emp24 protein transport domain containing 4 (Tmed4), mRNA.	TMED4	1110014L17Rik; RP23-198N14.6; AI326346
NM_021305.3	Sec61a2	1.5	Mus musculus Sec61, alpha subunit 2 (S. cerevisiae) (Sec61a2), mRNA.	SEC61A2
NM_023312.2	Ndufa13	1.5	Mus musculus NADH dehydrogenase (ubiquinone) 1 alpha subcomplex, 13 (Ndufa13), mRNA.	NDUFA13	CDA016; Grim19; CGI-39; 2700054G14Rik; GRIM-19; AU022060
NM_028017.1	Napg	1.5	Mus musculus N-ethylmaleimide sensitive fusion protein attachment protein gamma (Napg), mRNA. XM_001000780 XM_001000787 XM_001002429 XM_001002439 XM_001002452 XM_901886 XM_923944 XM_923949 XM_923951 XM_923954 XM_923956 XM_984845	NAPG	SNARE; 2400003O04Rik
XM_001475083.1	LOC100045882	1.5	PREDICTED: Mus musculus hypothetical protein LOC100045882 (LOC100045882), mRNA.	LOC100045882
NM_008357.1	Il15	1.5	Mus musculus interleukin 15 (Il15), mRNA.	IL15	AI503618
NM_175244.3	Hectd3	1.5	Mus musculus HECT domain containing 3 (Hectd3), mRNA.	HECTD3	RP23-419D6.4; AI467540; AW743312; 1700064K09Rik
NM_008180.1	Gss	1.5	Mus musculus glutathione synthetase (Gss), mRNA.	GSS	GS-A/GS-B; AI314904
NM_026346.1	Fbxo32	1.5	Mus musculus F-box protein 32 (Fbxo32), mRNA.	FBXO32	ATROGIN1; MAFbx; 4833442G10Rik; atrogin-1
NM_027439.3	Atp6ap2	1.5	Mus musculus ATPase, H+ transporting, lysosomal accessory protein 2 (Atp6ap2), mRNA.	ATP6AP2	M8-9; APT6M8-9; 5730403E06Rik; Atp6ip2; ATP6M8-9
NM_007487.3	Arl4a	1.5	Mus musculus ADP-ribosylation factor-like 4A (Arl4a), transcript variant 1, mRNA.	ARL4A	Arl4; AI467555
NM_021897.1	Trp53inp1	1.49	Mus musculus transformation related protein 53 inducible nuclear protein 1 (Trp53inp1), mRNA.	TRP53INP1	SIP; Stinp; Teap; SIP27; SIP18; 2700057G22Rik
NM_025394.2	Tomm7	1.49	Mus musculus translocase of outer mitochondrial membrane 7 homolog (yeast) (Tomm7), mRNA.	TOMM7	AW047273; TOM7; 1110020J08Rik
NM_134142.1	Tmem109	1.49	Mus musculus transmembrane protein 109 (Tmem109), mRNA.	TMEM109	C77652; 1110006I15Rik; AA958958
NM_009370.2	Tgfbr1	1.49	Mus musculus transforming growth factor, beta receptor I (Tgfbr1), mRNA.	TGFBR1	Alk-5; TbetaRI; ALK5; TbetaR-I; AU017191
NM_019961.2	Pex3	1.49	Mus musculus peroxisomal biogenesis factor 3 (Pex3), mRNA.	PEX3	2900010N04Rik; 1700014F15Rik; 2810027F19Rik
NM_008810.2	Pdha1	1.49	Mus musculus pyruvate dehydrogenase E1 alpha 1 (Pdha1), nuclear gene encoding mitochondrial protein, mRNA.	PDHA1	Pdha-1
NM_008657.2	Myf6	1.49	Mus musculus myogenic factor 6 (Myf6), mRNA.	MYF6	herculin; MRF4
NM_023063.1	Lima1	1.49	Mus musculus LIM domain and actin binding 1 (Lima1), mRNA.	LIMA1	Eplin; 1110021C24Rik; 3526402A12Rik; D15Ertd366e
NM_178253.2	Klhdc1	1.49	Mus musculus kelch domain containing 1 (Klhdc1), mRNA.	KLHDC1	MGC141301; MGC141300
NM_019826.3	Ivd	1.49	Mus musculus isovaleryl coenzyme A dehydrogenase (Ivd), nuclear gene encoding mitochondrial protein, mRNA.	IVD	AI463340; 6720455E18Rik; 1300016K07Rik
NM_028889	Efhd1	1.49		EFHD1
NM_015814.2	Dkk3	1.49	Mus musculus dickkopf homolog 3 (Xenopus laevis) (Dkk3), mRNA.	DKK3	AW061014; C87148
NM_133941.2	Dhx32	1.49	Mus musculus DEAH (Asp-Glu-Ala-His) box polypeptide 32 (Dhx32), mRNA.	DHX32	Ddx32; 4732469F02Rik; AA408140; 3110079L04Rik
NM_138601.1	D10Jhu81e	1.49	Mus musculus DNA segment, Chr 10, Johns Hopkins University 81 expressed (D10Jhu81e), mRNA.	D10JHU81E	C21orf33; ES1
NM_139117.2	Csda	1.49	Mus musculus cold shock domain protein A (Csda), mRNA.	CSDA	Dpba; dbpA; Yb2; Ybx3; oxyR; MSY4
NM_019765.4	Clip1	1.49	Mus musculus CAP-GLY domain containing linker protein 1 (Clip1), mRNA.	CLIP1	CYLN1; 1110007I12Rik; Rsn; mKIAA4046; 4631429H07Rik; KIAA4046; C81039; AV017631; CLIP-170; CLIP170; Clip50
NM_134102.3	Pla1a	1.48	Mus musculus phospholipase A1 member A (Pla1a), mRNA.	PLA1A	Ps-pla1; Pspla1; AA986889
NM_022996.1	Ndfip1	1.48	Mus musculus Nedd4 family interacting protein 1 (Ndfip1), mRNA.	NDFIP1	N4wbp5; 0610010M22Rik
NM_019946.3	Mgst1	1.48	Mus musculus microsomal glutathione S-transferase 1 (Mgst1), mRNA.	MGST1	Gst; 1500002K10Rik
NM_173442.2	Gcnt1	1.48	Mus musculus glucosaminyl (N-acetyl) transferase 1, core 2 (Gcnt1), mRNA.	GCNT1	C2 GlcNAcT; IGnT; B130048E03; 5630400D21Rik
NM_022721.3	Fzd5	1.48	Mus musculus frizzled homolog 5 (Drosophila) (Fzd5), transcript variant 1, mRNA.	FZD5	MGC141642; AI427138; Fz5; 5330434N09Rik
NM_177788.4	Exoc3l	1.48	Mus musculus exocyst complex component 3-like (Exoc3l), mRNA.	EXOC3L	C730015A04Rik
NM_133655.1	Cd81	1.48	Mus musculus CD 81 antigen (Cd81), mRNA.	CD81	Tapa1; Tapa-1; Tspan28
NM_021327.1	Tnip1	1.47	Mus musculus TNFAIP3 interacting protein 1 (Tnip1), mRNA.	TNIP1	ABIN1; VAN; Nef; AU018810; Naf1; ABIN
NM_019879.2	Suclg1	1.47	Mus musculus succinate-CoA ligase, GDP-forming, alpha subunit (Suclg1), mRNA.	SUCLG1	Sucla1; 1500000I01Rik
NM_009242.1	Sparc	1.47	Mus musculus secreted acidic cysteine rich glycoprotein (Sparc), mRNA.	SPARC	BM-40; AA517111
NM_009143.2	Sdf2	1.47	Mus musculus stromal cell derived factor 2 (Sdf2), mRNA.	SDF2	AI853825; MGC107120
NM_024448.2	Rab12	1.47	Mus musculus RAB12, member RAS oncogene family (Rab12), mRNA.	RAB12	C77700; 2900054P15Rik; AW555448
NM_026688.2	Ndufs3	1.47	Mus musculus NADH dehydrogenase (ubiquinone) Fe-S protein 3 (Ndufs3), mRNA.	NDUFS3	0610010M09Rik
NM_008509.2	Lpl	1.47	Mus musculus lipoprotein lipase (Lpl), mRNA.	LPL
NM_008441.2	Kif1b	1.47	Mus musculus kinesin family member 1B (Kif1b), transcript variant 1, mRNA.	KIF1B	mKIAA0591; KIF1Bp130; AI506502; D4Mil1e; A530096N05Rik; AI448212; KIF1Bp204
NM_134073.1	Kctd9	1.47	Mus musculus potassium channel tetramerisation domain containing 9 (Kctd9), mRNA.	KCTD9	AI854539; AA675328
NM_008343.2	Igfbp3	1.47	Mus musculus insulin-like growth factor binding protein 3 (Igfbp3), mRNA.	IGFBP3	AI649005; IGgfbp3; IGFBP-3
NM_028643.1	Efha1	1.47	Mus musculus EF hand domain family A1 (Efha1), mRNA.	EFHA1	4833427E09Rik; Smhs2; AU041871; 1110008L20Rik
NM_015814.2	Dkk3	1.47	Mus musculus dickkopf homolog 3 (Xenopus laevis) (Dkk3), mRNA.	DKK3	AW061014; C87148
NM_172404.2	Ccbl1	1.47	Mus musculus cysteine conjugate-beta lyase 1 (Ccbl1), mRNA.	CCBL1	KatI; 2010009K05Rik; Kat1; AI182306; Gtk
NM_194341.1	Ap1gbp1	1.47	Mus musculus AP1 gamma subunit binding protein 1 (Ap1gbp1), transcript variant 2, mRNA.	AP1GBP1	L71-5; SYNG; C76297; AF007009
NM_009458.2	Ube2b	1.46	Mus musculus ubiquitin-conjugating enzyme E2B, RAD6 homology (S. cerevisiae) (Ube2b), mRNA.	UBE2B	E2-14k; Rad6b; HR6B; 2610301N02Rik
NM_001079694.1	Sfrs5	1.46	Mus musculus splicing factor, arginine/serine-rich 5 (SRp40, HRS) (Sfrs5), transcript variant 2, mRNA.	SFRS5	MGC96781
NM_153594.2	Pcmtd2	1.46	Mus musculus protein-L-isoaspartate (D-aspartate) O-methyltransferase domain containing 2 (Pcmtd2), mRNA.	PCMTD2	AI314201; 5330414D10Rik; MGC36470
NM_153064.4	Ndufs2	1.46	Mus musculus NADH dehydrogenase (ubiquinone) Fe-S protein 2 (Ndufs2), mRNA.	NDUFS2	MGC27667; AL033311
NM_013747.4	Golga5	1.46	Mus musculus golgi autoantigen, golgin subfamily a, 5 (Golga5), mRNA.	GOLGA5	Ret-II; MGC102087
NM_021890.3	Fads3	1.46	Mus musculus fatty acid desaturase 3 (Fads3), mRNA.	FADS3	AI464531
NM_133839.2	2010311D03Rik	1.46	Mus musculus RIKEN cDNA 2010311D03 gene (2010311D03Rik), mRNA.	2010311D03RIK	AI314967
NM_198703.1	Wnk1	1.45	Mus musculus WNK lysine deficient protein kinase 1 (Wnk1), mRNA.	WNK1	Prkwnk1; mKIAA0344; 6430573H23Rik
NM_026473.2	Tubb6	1.45	Mus musculus tubulin, beta 6 (Tubb6), mRNA.	TUBB6	BB220206; 2310057H16Rik
NM_008135.4	Slc6a9	1.45	Mus musculus solute carrier family 6 (neurotransmitter transporter, glycine), member 9 (Slc6a9), mRNA.	SLC6A9	Glyt-1; Glyt1
NM_018773.2	Skap2	1.45	Mus musculus src family associated phosphoprotein 2 (Skap2), mRNA.	SKAP2	AA960083; RA70; Saps; 2610021A10Rik; BB137539; mSKAP55R; Scap2; SKAP-HOM
NM_001005864.2	Mtus1	1.45	Mus musculus mitochondrial tumor suppressor 1 (Mtus1), nuclear gene encoding mitochondrial protein, transcript variant 3, mRNA.	MTUS1	MGC115798; B430305I03Rik; C85752; ATBP135; MTSG1; AI481402; B430010I23Rik; mKIAA1288; Cctsg1-440; MD44; Atip1
NM_026448.2	Klhl7	1.45	Mus musculus kelch-like 7 (Drosophila) (Klhl7), mRNA.	KLHL7	2700038B03Rik; D5Ertd363e; Klhl6; SBBI26
NM_010260.1	Gbp2	1.45	Mus musculus guanylate nucleotide binding protein 2 (Gbp2), mRNA.	GBP2
NM_007389.4	Chrna1	1.45	Mus musculus cholinergic receptor, nicotinic, alpha polypeptide 1 (muscle) (Chrna1), mRNA.	CHRNA1	Acra; AI608266; AI385656; Achr-1
NM_007414.3	Adprh	1.45	Mus musculus ADP-ribosylarginine hydrolase (Adprh), mRNA.	ADPRH	Arh1
NM_173181.1	3110050N22Rik	1.45		3110050N22RIK
NM_213659.2	Stat3	1.44	Mus musculus signal transducer and activator of transcription 3 (Stat3), transcript variant 1, mRNA.	STAT3	AW109958; 1110034C02Rik; Aprf
NM_011351.1	Sema6c	1.44	Mus musculus sema domain, transmembrane domain (TM), and cytoplasmic domain, (semaphorin) 6C (Sema6c), mRNA.	SEMA6C	mKIAA1869; Semay
NM_019482.2	Panx1	1.44	Mus musculus pannexin 1 (Panx1), mRNA.	PANX1	AI847747
NM_008393	Irx3	1.44		IRX3
NM_026346.1	Fbxo32	1.44	Mus musculus F-box protein 32 (Fbxo32), mRNA.	FBXO32	ATROGIN1; MAFbx; 4833442G10Rik; atrogin-1
NM_001083334.1	Bin1	1.44	Mus musculus bridging integrator 1 (Bin1), transcript variant 2, mRNA.	BIN1	BRAMP-2; Amphl; SH3P9; ALP-1
NM_007381.2	Acadl	1.44	Mus musculus acyl-Coenzyme A dehydrogenase, long-chain (Acadl), mRNA.	ACADL	AA960361; LCAD; C79855; AU018452
NM_177470	Acaa2	1.44		ACAA2
NM_172963.3	1110012J17Rik	1.44	Mus musculus RIKEN cDNA 1110012J17 gene (1110012J17Rik), mRNA.	1110012J17RIK	t8219b25; mKIAA0802; MGC77963; D130071O13
NM_009423.3	Traf4	1.43	Mus musculus Tnf receptor associated factor 4 (Traf4), mRNA.	TRAF4	A530032M13Rik; CART1
NM_026519.1	Tmem85	1.43	Mus musculus transmembrane protein 85 (Tmem85), mRNA.	TMEM85	2610318K02Rik
NM_152808.2	Slc44a2	1.43	Mus musculus solute carrier family 44, member 2 (Slc44a2), mRNA.	SLC44A2	1110028E10Rik
NM_009023.2	Rapsn	1.43	Mus musculus receptor-associated protein of the synapse (Rapsn), mRNA.	RAPSN	MGC130501; Raps; Nraps; 43kDa; rapsyn
NM_146121.2	Rabgap1	1.43	Mus musculus RAB GTPase activating protein 1 (Rabgap1), transcript variant 1, mRNA.	RABGAP1	Gapcena; KIAA4104; mKIAA4104; MGC30493
NM_145978.1	Pdlim2	1.43	Mus musculus PDZ and LIM domain 2 (Pdlim2), mRNA.	PDLIM2	MGC37634; mystique; Slim
NM_024221.3	Pdhb	1.43	Mus musculus pyruvate dehydrogenase (lipoamide) beta (Pdhb), mRNA.	PDHB	2610103L06Rik; AL024199; C81408
XM_001472574.1	LOC100044566	1.43	PREDICTED: Mus musculus similar to Nuclear receptor coactivator 1 (NCoA-1) (Steroid receptor coactivator 1) (SRC-1) (Nuclear receptor coactivator protein 1) (mNRC-1) (LOC100044566), mRNA.	LOC100044566
NM_010421.4	Hexa	1.43	Mus musculus hexosaminidase A (Hexa), mRNA.	HEXA	Hex-1
NM_016696.3	Gpc1	1.43	Mus musculus glypican 1 (Gpc1), mRNA.	GPC1	AI462976
NM_027439.2	Atp6ap2	1.43	Mus musculus ATPase, H+ transporting, lysosomal accessory protein 2 (Atp6ap2), mRNA.	ATP6AP2	M8-9; APT6M8-9; 5730403E06Rik; Atp6ip2; ATP6M8-9
NM_139297.4	Ugp2	1.42	Mus musculus UDP-glucose pyrophosphorylase 2 (Ugp2), mRNA.	UGP2	MGC38262
NM_133835.1	Ubac1	1.42	Mus musculus ubiquitin associated domain containing 1 (Ubac1), mRNA.	UBAC1	Ubadc1; GBDR1; AA407978; Gdbr1; 1110033G07Rik
NM_173038.3	Tbcel	1.42	Mus musculus tubulin folding cofactor E-like (Tbcel), mRNA.	TBCEL	Lrrc35; D330014K23; E130107N23Rik
NM_008845.4	Pip4k2a	1.42	Mus musculus phosphatidylinositol-5-phosphate 4-kinase, type II, alpha (Pip4k2a), mRNA.	PIP4K2A	AW742916
NM_019791.2	Maged1	1.42	Mus musculus melanoma antigen, family D, 1 (Maged1), mRNA.	MAGED1	FLJ00163; 5430405L04Rik; Dlixin; 2810433C11Rik; DXBwg1492e; NRAGE; Dlxin1; mFLJ00163; Dlxin-1
NM_001013374.1	Lman2l	1.42	Mus musculus lectin, mannose-binding 2-like (Lman2l), mRNA.	LMAN2L	A630028F14Rik; VIPL; DKFZp564L2423; VIP36-like
NM_007987.1	Fas	1.42	Mus musculus Fas (TNF receptor superfamily member 6) (Fas), mRNA.	FAS	CD95; AI196731; TNFR6; Tnfrsf6; APT1; lpr; APO-1
NM_010160.2	Cugbp2	1.42	Mus musculus CUG triplet repeat, RNA binding protein 2 (Cugbp2), transcript variant 6, mRNA.	CUGBP2	B230345P09Rik; Napor; Napor-2; C88023; ETR-3; B230218O03
NM_144901.2	Csde1	1.42	Mus musculus cold shock domain containing E1, RNA binding (Csde1), mRNA.	CSDE1	MGC19174; BC016898; AA960392; mKIAA0885; D3Jfr1; unr
NM_145609.1	8430410K20Rik	1.42	Mus musculus RIKEN cDNA 8430410K20 gene (8430410K20Rik), mRNA.	8430410K20RIK
NM_025985.4	Ube2g1	1.41	Mus musculus ubiquitin-conjugating enzyme E2G 1 (UBC7 homolog, C. elegans) (Ube2g1), mRNA.	UBE2G1	D130023C12Rik; AU014992; AI256795; AW552068; 2700059C12Rik
NM_021327.1	Tnip1	1.41	Mus musculus TNFAIP3 interacting protein 1 (Tnip1), mRNA.	TNIP1	ABIN1; VAN; Nef; AU018810; Naf1; ABIN
NM_011638.3	Tfrc	1.41	Mus musculus transferrin receptor (Tfrc), mRNA.	TFRC	Mtvr1; AU015758; AI195355; TFR; Trfr; p90; Mtvr-1; TFR1; E430033M20Rik; CD71; 2610028K12Rik; AI426448
NM_178741.2	Klhl8	1.41	Mus musculus kelch-like 8 (Drosophila) (Klhl8), mRNA.	KLHL8	MGC102224; D5Ertd431e; 2310001P09Rik
NM_010580.1	Itgb5	1.41	Mus musculus integrin beta 5 (Itgb5), mRNA.	ITGB5	[b]5A; AA475909; [b]5B; [b]5; ESTM23; AI874634; beta-5; beta5; [b]-5
NM_010398.3	H2-T23	1.41	Mus musculus histocompatibility 2, T region locus 23 (H2-T23), mRNA.	H2-T23	T23d; MGC117681; Qed-1; T18c(37); Qa1; H-2T23; 37c; Qa-1; 37b; T23b; T18c
NM_198093.2	Elmo1	1.41	Mus musculus engulfment and cell motility 1, ced-12 homolog (C. elegans) (Elmo1), transcript variant 2, mRNA.	ELMO1	6330578D22Rik; mKIAA0281; CED-12; KIAA0281; C230095H21Rik; AI173001
NM_027439.2	Atp6ap2	1.41	Mus musculus ATPase, H+ transporting, lysosomal accessory protein 2 (Atp6ap2), mRNA.	ATP6AP2	M8-9; APT6M8-9; 5730403E06Rik; Atp6ip2; ATP6M8-9
NM_001025572.1	Ankrd12	1.41	Mus musculus ankyrin repeat domain 12 (Ankrd12), mRNA.	ANKRD12	2900001A12Rik; mKIAA0874; ANCO-2; AV347965; GAC-1; AI447928
NM_134020.1	Tmed4	1.4	Mus musculus transmembrane emp24 protein transport domain containing 4 (Tmed4), mRNA.	TMED4	1110014L17Rik; RP23-198N14.6; AI326346
NM_009443.3	Tgoln1	1.4	Mus musculus trans-golgi network protein (Tgoln1), mRNA.	TGOLN1	D6Ertd384e; AU015504; Ttgn1; TGN38; TGN38A
NM_011638.3	Tfrc	1.4	Mus musculus transferrin receptor (Tfrc), mRNA.	TFRC	Mtvr1; AU015758; AI195355; TFR; Trfr; p90; Mtvr-1; TFR1; E430033M20Rik; CD71; 2610028K12Rik; AI426448
NM_018775.3	Tbc1d8	1.4	Mus musculus TBC1 domain family, member 8 (Tbc1d8), mRNA.	TBC1D8	VRP; AD3; HBLP1
NM_021544.3	Scn5a	1.4	Mus musculus sodium channel, voltage-gated, type V, alpha (Scn5a), mRNA.	SCN5A	SkM1; Nav1.5c; mH1; Nav1.5
NM_008800.1	Pde1b	1.4	Mus musculus phosphodiesterase 1B, Ca2+-calmodulin dependent (Pde1b), mRNA.	PDE1B	Pde1b1; 63kDa
NM_010911.1	Nfs1	1.4	Mus musculus nitrogen fixation gene 1 (S. cerevisiae) (Nfs1), mRNA.	NFS1	m-Nfsl; m-Nfs1; AA987187
NM_008121.2	Gja5	1.4	Mus musculus gap junction membrane channel protein alpha 5 (Gja5), mRNA.	GJA5	Cnx40; Gja-5; Cx40; 5730555N10Rik
NM_144901.2	Csde1	1.4	Mus musculus cold shock domain containing E1, RNA binding (Csde1), mRNA.	CSDE1	MGC19174; BC016898; AA960392; mKIAA0885; D3Jfr1; unr
NM_173375.1	BC064033	1.4	Mus musculus cDNA sequence BC064033 (BC064033), mRNA.	BC064033	B230314O19
NM_025459.2	1810015C04Rik	1.4	Mus musculus RIKEN cDNA 1810015C04 gene (1810015C04Rik), transcript variant 2, mRNA.	1810015C04RIK	AU015349
NM_019760.1	Serinc1	1.39	Mus musculus serine incorporator 1 (Serinc1), mRNA.	SERINC1	Tde2; Tde1l; Tms2; AI315070; mKIAA1253; 1500011D18Rik; TMS-2
NM_008913.1	Ppp3ca	1.39	Mus musculus protein phosphatase 3, catalytic subunit, alpha isoform (Ppp3ca), mRNA.	PPP3CA	CnA; AW413465; Calna; AI841391; MGC106804; CN; Caln; 2900074D19Rik
NM_010878.2	Nck1	1.39	Mus musculus non-catalytic region of tyrosine kinase adaptor protein 1 (Nck1), mRNA.	NCK1	6330586M15Rik; Nck; D230010O13Rik
NM_008642.1	Mttp	1.39	Mus musculus microsomal triglyceride transfer protein (Mttp), mRNA.	MTTP	MTP
NM_001045483.1	Mapk1ip1	1.39	Mus musculus mitogen-activated protein kinase 1 interacting protein 1 (Mapk1ip1), transcript variant 1, mRNA.	MAPK1IP1	2310009E07Rik; AU043776; MISS
NM_001025360.2	Klc1	1.39	Mus musculus kinesin light chain 1 (Klc1), transcript variant d, mRNA. XM_992298	KLC1	Kns2; AI874768
NM_206924.2	Jtb	1.39	Mus musculus jumping translocation breakpoint (Jtb), mRNA.	JTB	Gm622
NM_019578.1	Extl1	1.39	Mus musculus exostoses (multiple)-like 1 (Extl1), mRNA.	EXTL1	D430033M16Rik
NM_198412.1	Dnajc6	1.39	Mus musculus DnaJ (Hsp40) homolog, subfamily C, member 6 (Dnajc6), mRNA.	DNAJC6	mKIAA0473; 2810027M23Rik
NM_007736	Col4a5	1.39		COL4A5
NM_080633.2	Aco2	1.39	Mus musculus aconitase 2, mitochondrial (Aco2), nuclear gene encoding mitochondrial protein, mRNA.	ACO2	D10Wsu183e; Aco-2; Aco3
NM_146105.3	9630058J23Rik	1.39	Mus musculus RIKEN cDNA 9630058J23 gene (9630058J23Rik), mRNA.	9630058J23RIK	MGC31547
NM_009479.2	Uros	1.38	Mus musculus uroporphyrinogen III synthase (Uros), mRNA.	UROS	Uros3; AI415298
NM_013871.2	Mapk12	1.38	Mus musculus mitogen-activated protein kinase 12 (Mapk12), mRNA.	MAPK12	Erk6; P38gamma; Sapk3; Prkm12; AW123708
NM_153526.2	Insig1	1.38	Mus musculus insulin induced gene 1 (Insig1), mRNA.	INSIG1	1810013C12Rik; Insig-1
XM_001002154.1	B230312I18Rik	1.38	PREDICTED: Mus musculus RIKEN cDNA B230312I18 gene, transcript variant 3 (B230312I18Rik), mRNA.	B230312I18RIK
NM_021710.1	Ap4s1	1.38	Mus musculus adaptor-related protein complex AP-4, sigma 1 (Ap4s1), mRNA.	AP4S1	AI314282
NM_028476.3	2610110G12Rik	1.38	Mus musculus RIKEN cDNA 2610110G12 gene (2610110G12Rik), mRNA.	2610110G12RIK	3110080J08Rik; 0610011P08Rik; 2610008K08Rik
NM_024205.1	1200003C05Rik	1.38	Mus musculus RIKEN cDNA 1200003C05 gene (1200003C05Rik), mRNA.	1200003C05RIK	AI256468; Jamp
NM_054040.2	Tulp4	1.37	Mus musculus tubby like protein 4 (Tulp4), mRNA.	TULP4	1110057P05Rik; Tusp
XM_358379.1	Ttc13	1.37		TTC13
NM_145928.1	Tspan14	1.37	Mus musculus tetraspanin 14 (Tspan14), mRNA.	TSPAN14	D14Ertd226e; Tm4sf14; MGC36554; AA958793
NM_020520.2	Slc25a20	1.37	Mus musculus solute carrier family 25 (mitochondrial carnitine/acylcarnitine translocase), member 20 (Slc25a20), mRNA.	SLC25A20	1110007P09Rik; Cact; C78826; mCAC
NM_001039089.1	Sel1l	1.37	Mus musculus sel-1 suppressor of lin-12-like (C. elegans) (Sel1l), transcript variant 1, mRNA.	SEL1L	AW493766; Sel1h; KIAA4137; mKIAA4137
NM_021788.1	Sap30	1.37	Mus musculus sin3 associated polypeptide (Sap30), mRNA.	SAP30	30kDa
NM_007874.2	Reep5	1.37	Mus musculus receptor accessory protein 5 (Reep5), mRNA.	REEP5	AI324241; AU022809; DP1/TB2; R74856; TB2/DP1; Dp1; AW495741
NM_170591.1	Nupl1	1.37	Mus musculus nucleoporin like 1 (Nupl1), mRNA.	NUPL1	1700017F11Rik; mKIAA0410
NM_017479.2	Myst4	1.37	Mus musculus MYST histone acetyltransferase monocytic leukemia 4 (Myst4), mRNA.	MYST4	querkopf; qkf; mKIAA0383; Morf; B130044K16Rik; AI507552
NM_173001.1	Jmjd1a	1.37	Mus musculus jumonji domain containing 1A (Jmjd1a), transcript variant 1, mRNA. XM_895834 XM_895843 XM_895849 XM_895856 XM_895859 XM_895866 XM_895873 XM_909665 XM_921390 XM_921393 XM_921399 XM_921405 XM_921412 XM_921421 XM_921426 XM_921433 XM_921440 XM_921445 XM_921451	JMJD1A	Jmjd1; Tsga; 1700105C21Rik; TGSA; C230043E16Rik; mKIAA0742
NM_030084.3	Gpr108	1.37	Mus musculus G protein-coupled receptor 108 (Gpr108), mRNA.	GPR108	C79132; AA589464; 1810015L19Rik
NM_138719.3	Gnb5	1.37	Mus musculus guanine nucleotide binding protein, beta 5 (Gnb5), transcript variant 2, mRNA.	GNB5	Gbeta5; GBS; flr
NM_028472.1	Bmper	1.37	Mus musculus BMP-binding endothelial regulator (Bmper), mRNA.	BMPER	CV-2; Cv2; 3110056H04Rik; Crim3
NM_026213.3	Ttc33	1.36	Mus musculus tetratricopeptide repeat domain 33 (Ttc33), mRNA.	TTC33	Osrf; AI507072; 2410099M07Rik; 2900001O04Rik; AW538342
NM_011647.2	Tsc2	1.36	Mus musculus tuberous sclerosis 2 (Tsc2), transcript variant 1, mRNA.	TSC2	Tcs2
NM_009423.3	Traf4	1.36	Mus musculus Tnf receptor associated factor 4 (Traf4), mRNA.	TRAF4	A530032M13Rik; CART1
NM_175101.2	Tmem111	1.36	Mus musculus transmembrane protein 111 (Tmem111), mRNA.	TMEM111	0610039A15Rik; AI225901; AW260416
NM_011899.3	Srp54	1.36	Mus musculus signal recognition particle 54 (Srp54), mRNA.	SRP54	54kDa
XM_620286.3	Samd9l	1.36	PREDICTED: Mus musculus sterile alpha motif domain containing 9-like, transcript variant 1 (Samd9l), mRNA.	SAMD9L
NM_183028.3	Pcmtd1	1.36	Mus musculus protein-L-isoaspartate (D-aspartate) O-methyltransferase domain containing 1 (Pcmtd1), mRNA.	PCMTD1	MGC117877; A030012M09Rik; 8430411F12Rik
NM_001037129.1	Musk	1.36	Mus musculus muscle, skeletal, receptor tyrosine kinase (Musk), transcript variant 3, mRNA.	MUSK	Mdk4; Mlk; Nsk2; MGC117677; Nsk1; Nsk3
NM_145567.1	Hibadh	1.36	Mus musculus 3-hydroxyisobutyrate dehydrogenase (Hibadh), mRNA.	HIBADH	AI265272; 6430402H10Rik
NM_172672.2	Ganc	1.36	Mus musculus glucosidase, alpha; neutral C (Ganc), mRNA.	GANC	9330160A12; mFLJ00088; FLJ00088; 5830445O15Rik
NM_011787.2	Amfr	1.36	Mus musculus autocrine motility factor receptor (Amfr), mRNA.	AMFR	gp78
NM_009557.3	Zfp46	1.35	Mus musculus zinc finger protein 46 (Zfp46), mRNA.	ZFP46	AI426962; Zfp-46
NM_010286.3	Tsc22d3	1.35	Mus musculus TSC22 domain family 3 (Tsc22d3), transcript variant 2, mRNA.	TSC22D3	DIP; Gilz; Dsip1; Tilz3; TSC-22R
NM_011463.1	Spink4	1.35		SPINK4
NM_008974.2	Ptp4a2	1.35		PTP4A2
NM_001042502.1	Pitx2	1.35	Mus musculus paired-like homeodomain transcription factor 2 (Pitx2), transcript variant 3, mRNA.	PITX2	solurshin; Munc30; Brx1a; Pitx2b; Brx1b; 9430085M16Rik; Brx1; Pitx2a; Pitx2c; Otlx2; Rieg; Ptx2
NM_030679.1	Myh1	1.35	Mus musculus myosin, heavy polypeptide 1, skeletal muscle, adult (Myh1), mRNA.	MYH1	MdMs; A530084A17Rik; Myhs-f; MYHC-IIX; MyHC-IIx/d; MyHC-IId/x; Myhs-f2; IId; MHC-2X/D; MGC117705; Myhsf2; MHC2X/D; IId/x
NM_010629.1	Kifap3	1.35	Mus musculus kinesin-associated protein 3 (Kifap3), mRNA.	KIFAP3	SMAP; KAP3
NM_024284.1	Hagh	1.35	Mus musculus hydroxyacyl glutathione hydrolase (Hagh), mRNA.	HAGH	BC019817; Glo2; Glo-2; Rsp29
NM_178896.2	Dcun1d4	1.35	Mus musculus DCN1, defective in cullin neddylation 1, domain containing 4 (S. cerevisiae) (Dcun1d4), mRNA.	DCUN1D4	AI836376; MGC117952
NM_133234.1	Bbc3	1.35	Mus musculus Bcl-2 binding component 3 (Bbc3), mRNA.	BBC3	PUMA; PUMA/JFY1
NM_176921.2	6030419C18Rik	1.35	Mus musculus RIKEN cDNA 6030419C18 gene (6030419C18Rik), mRNA.	6030419C18RIK
NM_001081413.1	Unc13b	1.34	Mus musculus unc-13 homolog B (C. elegans) (Unc13b), mRNA.	UNC13B	Munc13-1; Unc13h2; Unc13h1; Unc13a; Munc13-2
NM_133199.1	Scn4a	1.34	Mus musculus sodium channel, voltage-gated, type IV, alpha (Scn4a), mRNA.	SCN4A	Nav1.4; mH2
NM_145379.2	Mrgprf	1.34	Mus musculus MAS-related GPR, member F (Mrgprf), mRNA.	MRGPRF	BC019711; MGC18825; MrgF
NM_172977.2	Gtf3c4	1.34	Mus musculus general transcription factor IIIC, polypeptide 4 (Gtf3c4), mRNA.	GTF3C4	AI426938; AU014771; AU017413; 5330400C03
NM_138595.1	Gldc	1.34	Mus musculus glycine decarboxylase (Gldc), mRNA.	GLDC	D030049L12Rik; D19Wsu57e
NM_026514.2	Cdc42ep3	1.34	Mus musculus CDC42 effector protein (Rho GTPase binding) 3 (Cdc42ep3), mRNA.	CDC42EP3	UB1; Borg2; AA986861; 3200001F04Rik; Cep3
NM_026350.2	Ccdc130	1.34	Mus musculus coiled-coil domain containing 130 (Ccdc130), mRNA.	CCDC130	C77430; 4930527D15Rik
NM_026667.2	9130005N14Rik	1.34	Mus musculus RIKEN cDNA 9130005N14 gene (9130005N14Rik), mRNA.	9130005N14RIK	1190001N04Rik; Noxp20; MGC117924
NM_001004146.1	4933439C20Rik	1.34	Mus musculus RIKEN cDNA 4933439C20 gene (4933439C20Rik), mRNA.	4933439C20RIK	MGC65558; MGC103350
NM_133749.2	2900064A13Rik	1.34	Mus musculus RIKEN cDNA 2900064A13 gene (2900064A13Rik), mRNA.	2900064A13RIK	MGC144287; MGC144286; c11orf3; AI451465; RP23-52C15.1
NM_025842.3	Vps28	1.33	Mus musculus vacuolar protein sorting 28 (yeast) (Vps28), mRNA.	VPS28	AI847241; 1110014J03Rik; D730005C08Rik
NM_031874.4	Rab3d	1.33	Mus musculus RAB3D, member RAS oncogene family (Rab3d), mRNA.	RAB3D	C130057E11Rik
NM_175013.2	Pgm5	1.33	Mus musculus phosphoglucomutase 5 (Pgm5), mRNA.	PGM5	9530034F03Rik; D830025G17; 4833423B07
NM_173788.3	Npr2	1.33	Mus musculus natriuretic peptide receptor 2 (Npr2), mRNA.	NPR2	cn; GC-B2; GC-B3; GC-B; mNPR-B
NM_029868.2	Gpbp1l1	1.33	Mus musculus GC-rich promoter binding protein 1-like 1 (Gpbp1l1), mRNA.	GPBP1L1	5330440M15Rik; BC002292; MGC8183; RP23-233B9.6
NM_144901.2	Csde1	1.33	Mus musculus cold shock domain containing E1, RNA binding (Csde1), mRNA.	CSDE1	MGC19174; BC016898; AA960392; mKIAA0885; D3Jfr1; unr
NM_007688.2	Cfl2	1.33	Mus musculus cofilin 2, muscle (Cfl2), mRNA.	CFL2
NM_172845.1	Adamts4	1.33		ADAMTS4
NM_212473.1	A930008G19Rik	1.33	Mus musculus RIKEN cDNA A930008G19 gene (A930008G19Rik), mRNA.	A930008G19RIK	mKIAA0140; MGC40647
NM_207255.1	Zfp532	1.32	Mus musculus zinc finger protein 532 (Zfp532), mRNA.	ZFP532	mKIAA1629; C530030I18Rik
NM_134020.1	Tmed4	1.32	Mus musculus transmembrane emp24 protein transport domain containing 4 (Tmed4), mRNA.	TMED4	1110014L17Rik; RP23-198N14.6; AI326346
NM_153153.1	Svil	1.32	Mus musculus supervillin (Svil), transcript variant 1, mRNA.	SVIL	B430302E16Rik; AU024053
NM_009128.1	Scd2	1.32	Mus musculus stearoyl-Coenzyme A desaturase 2 (Scd2), mRNA.	SCD2	Scd-2
NM_019765	Rsn	1.32		RSN
NM_026434.2	Rbm18	1.32	Mus musculus RNA binding motif protein 18 (Rbm18), mRNA.	RBM18	AU015530; 2010004P11Rik
NM_027455.1	Qpct	1.32	Mus musculus glutaminyl-peptide cyclotransferase (glutaminyl cyclase) (Qpct), mRNA.	QPCT	5730422A13Rik
NM_008948.1	Psmc3	1.32	Mus musculus proteasome (prosome, macropain) 26S subunit, ATPase 3 (Psmc3), mRNA.	PSMC3	TBP-1
NM_023734.3	Pi16	1.32	Mus musculus peptidase inhibitor 16 (Pi16), mRNA.	PI16	Cripi; 1200009H11Rik
NM_172729.2	Nod1	1.32	Mus musculus nucleotide-binding oligomerization domain containing 1 (Nod1), mRNA.	NOD1	C230079P11; Card4; F830007N14Rik; Nlrc1
NM_145138.1	Nek9	1.32	Mus musculus NIMA (never in mitosis gene a)-related expressed kinase 9 (Nek9), mRNA.	NEK9	C130021H08Rik
NM_010685.2	Lamp2	1.32		LAMP2
NM_001014390.2	Dyrk2	1.32	Mus musculus dual-specificity tyrosine-(Y)-phosphorylation regulated kinase 2 (Dyrk2), mRNA.	DYRK2	1810038L18Rik
NM_138754.3	Cdipt	1.32	Mus musculus CDP-diacylglycerol--inositol 3-phosphatidyltransferase (phosphatidylinositol synthase) (Cdipt), mRNA.	CDIPT	Pis; 9530042F15Rik; D7Bwg0575e; Pis1
NM_178645.3	Blmh	1.32	Mus musculus bleomycin hydrolase (Blmh), mRNA.	BLMH	AI035728; MGC37104; MGC39026; MGC36899; BMH; BH
NM_145410.3	BC008155	1.32	Mus musculus cDNA sequence BC008155 (BC008155), mRNA.	BC008155	MGC6974
NM_027952.2	1700008I05Rik	1.32	Mus musculus RIKEN cDNA 1700008I05 gene (1700008I05Rik), mRNA.	1700008I05RIK	TCP11; C77164
NM_025892.1	1500031L02Rik	1.32	Mus musculus RIKEN cDNA 1500031L02 gene (1500031L02Rik), mRNA.	1500031L02RIK	AL022620; AI428934
NM_029565.2	Tmem59	1.31	Mus musculus transmembrane protein 59 (Tmem59), mRNA.	TMEM59	AI256529; 3110046P06Rik; D4Ertd20e; 1110001M20Rik; MTDCF1; ORF18
NM_177909.2	Slc9a9	1.31		SLC9A9
NM_011254.2	Rbp1	1.31		RBP1
NM_173347.2	Prune	1.31	Mus musculus prune homolog (Drosophila) (Prune), mRNA.	PRUNE	Prune-M1; DRES-17; HTCD37; 9230112O05Rik; C130058A12; PRUNEM1
NM_026045.3	Prpf18	1.31	Mus musculus PRP18 pre-mRNA processing factor 18 homolog (yeast) (Prpf18), mRNA.	PRPF18	2810441A10Rik
NM_054043.3	Msi2	1.31	Mus musculus Musashi homolog 2 (Drosophila) (Msi2), mRNA.	MSI2	AW489193; MGC130496; 1700105C15Rik; AI451722; Msi2h; MGC118040; AI563628
NM_021462.3	Mknk2	1.31	Mus musculus MAP kinase-interacting serine/threonine kinase 2 (Mknk2), mRNA.	MKNK2	2010016G11Rik; Mnk2; Gprk7
NM_010629.2	Kifap3	1.31	Mus musculus kinesin-associated protein 3 (Kifap3), mRNA.	KIFAP3	SMAP; KAP3
NM_194060.1	Foxo6	1.31	Mus musculus forkhead box O6 (Foxo6), mRNA.	FOXO6
NM_172398.3	2310005E10Rik	1.31	Mus musculus RIKEN cDNA 2310005E10 gene (2310005E10Rik), mRNA.	2310005E10RIK	Akr1b10
NM_001033144.1	1190007F08Rik	1.31	Mus musculus RIKEN cDNA 1190007F08 gene (1190007F08Rik), mRNA. XM_921339 XM_921348 XM_921353	1190007F08RIK	2700009I11Rik; 0610011H04Rik
NM_001033962.1	Ube3a	1.3	Mus musculus ubiquitin protein ligase E3A (Ube3a), transcript variant 3, mRNA.	UBE3A	KIAA4216; Hpve6a; A130086L21Rik; 5830462N02Rik; mKIAA4216; 4732496B02
NM_011532.1	Tbx1	1.3	Mus musculus T-box 1 (Tbx1), mRNA.	TBX1
NM_022318.2	Popdc2	1.3	Mus musculus popeye domain containing 2 (Popdc2), transcript variant 2, mRNA.	POPDC2	Pop2; AV006127
NM_028091.3	Osgepl1	1.3	Mus musculus O-sialoglycoprotein endopeptidase-like 1 (Osgepl1), mRNA.	OSGEPL1	MGC13061; 2610001M19Rik; AA416452
NM_028626.1	Mcee	1.3	Mus musculus methylmalonyl CoA epimerase (Mcee), mRNA.	MCEE	1110007A04Rik
NM_029091.2	Klc4	1.3	Mus musculus kinesin light chain 4 (Klc4), mRNA.	KLC4	AA408085; Knsl8; AW146303; 1200014P03Rik
NM_025368.3	Josd2	1.3	Mus musculus Josephin domain containing 2 (Josd2), mRNA.	JOSD2	1110007C05Rik
XM_978879.2	Hspg2	1.3	PREDICTED: Mus musculus perlecan (heparan sulfate proteoglycan 2) (Hspg2), mRNA.	HSPG2
NM_008254.1	Hmgcl	1.3	Mus musculus 3-hydroxy-3-methylglutaryl-Coenzyme A lyase (Hmgcl), mRNA.	HMGCL	HL; AW476067
NM_008146.3	Golga3	1.3	Mus musculus golgi autoantigen, golgin subfamily a, 3 (Golga3), mRNA.	GOLGA3	Mea-2; 5330413L04; AW490576; Mea2; AI449376; 5430416E01Rik
NM_212433.1	Fbxo3	1.3	Mus musculus F-box protein 3 (Fbxo3), transcript variant 1, mRNA.	FBXO3	1200002G09Rik; Fba; 1700026K02Rik; AI046358
NM_153782.1	BC029169	1.3	Mus musculus cDNA sequence BC029169 (BC029169), mRNA.	BC029169	AI606893; Fam20a
NM_025826.3	Acadsb	1.3	Mus musculus acyl-Coenzyme A dehydrogenase, short/branched chain (Acadsb), nuclear gene encoding mitochondrial protein, mRNA.	ACADSB	BB066609; 1300003O09Rik
NM_030738.1	V1rd6	1.29	Mus musculus vomeronasal 1 receptor, D6 (V1rd6), mRNA.	V1RD6	V3R6
NM_021502.1	Trappc2l	1.29	Mus musculus trafficking protein particle complex 2-like (Trappc2l), mRNA.	TRAPPC2L	Hspc176; 1810017G16Rik; AB030200
NM_001039723.2	Tmem120b	1.29	Mus musculus transmembrane protein 120B (Tmem120b), mRNA.	TMEM120B
NM_017376.2	Tef	1.29	Mus musculus thyrotroph embryonic factor (Tef), transcript variant 1, mRNA.	TEF	2310028D20Rik
NM_013539.1	Spsb2	1.29	Mus musculus splA/ryanodine receptor domain and SOCS box containing 2 (Spsb2), mRNA.	SPSB2	C9; AI461677; Grcc9; SSB2
NM_011416.2	Smarca2	1.29	Mus musculus SWI/SNF related, matrix associated, actin dependent regulator of chromatin, subfamily a, member 2 (Smarca2), transcript variant 1, mRNA.	SMARCA2	SNF2alpha; brahma; Snf2l2; brm; 2610209L14Rik
NM_027852.1	Rarres2	1.29	Mus musculus retinoic acid receptor responder (tazarotene induced) 2 (Rarres2), mRNA.	RARRES2	AI303516; 0610007L05Rik
NM_173350.1	Osbpl9	1.29	Mus musculus oxysterol binding protein-like 9 (Osbpl9), transcript variant 2, mRNA.	OSBPL9	AU015843; MGC30367; ORP-9; MGC38458; 2600011I06Rik
NM_024200.2	Mfn1	1.29	Mus musculus mitofusin 1 (Mfn1), mRNA.	MFN1	2310002F04Rik; 6330416C07Rik; KIAA4032; HR2; mKIAA4032; D3Ertd265e
NM_008057.2	Fzd7	1.29	Mus musculus frizzled homolog 7 (Drosophila) (Fzd7), mRNA.	FZD7	Fz7
NM_008027.2	Flot1	1.29	Mus musculus flotillin 1 (Flot1), mRNA.	FLOT1
NM_001026212.1	Ensa	1.29	Mus musculus endosulfine alpha (Ensa), transcript variant 2, mRNA.	ENSA	AI451924; 2610007F17Rik; 1700020C18Rik
NM_016772.1	Ech1	1.29	Mus musculus enoyl coenzyme A hydratase 1, peroxisomal (Ech1), mRNA.	ECH1	MGC107274; AA617331
NM_019765.2	Clip1	1.29	Mus musculus CAP-GLY domain containing linker protein 1 (Clip1), mRNA.	CLIP1	CYLN1; 1110007I12Rik; Rsn; mKIAA4046; 4631429H07Rik; KIAA4046; C81039; AV017631; CLIP-170; CLIP170; Clip50
NM_015732.3	Axin2	1.29	Mus musculus axin2 (Axin2), mRNA.	AXIN2	Axil; Conductin; Axi1
NM_007502.3	Atp1b3	1.29	Mus musculus ATPase, Na+/K+ transporting, beta 3 polypeptide (Atp1b3), mRNA.	ATP1B3	AW212096; AI664000; AA409958
NM_013468.3	Ankrd1	1.29	Mus musculus ankyrin repeat domain 1 (cardiac muscle) (Ankrd1), mRNA.	ANKRD1	Crap; CARP; Alrp
NM_007392.2	Acta2	1.29	Mus musculus actin, alpha 2, smooth muscle, aorta (Acta2), mRNA.	ACTA2	0610041G09Rik; SMalphaA; a-SMA; Actvs
NM_183188	A2bp1	1.29		A2BP1
NM_001009573.2	Unc13d	1.28	Mus musculus unc-13 homolog D (C. elegans) (Unc13d), mRNA.	UNC13D	Munc13-4; mFLJ00067; FLJ00067; 2610108D09Rik; Jinx
NM_145476.2	Tbc1d22a	1.28	Mus musculus TBC1 domain family, member 22a (Tbc1d22a), mRNA.	TBC1D22A	D15Ertd781e; MGC28337; BC023106
NM_016858.2	Rab33b	1.28	Mus musculus RAB33B, member of RAS oncogene family (Rab33b), mRNA.	RAB33B
NM_011877.1	Ptpn21	1.28	Mus musculus protein tyrosine phosphatase, non-receptor type 21 (Ptpn21), mRNA.	PTPN21	MGC107492; PTPD1; PTPRL10
NM_133942.2	Plekha1	1.28	Mus musculus pleckstrin homology domain containing, family A (phosphoinositide binding specific) member 1 (Plekha1), mRNA.	PLEKHA1	C920009D07Rik; TAPP1; AA960558
NM_027881.1	Osbpl3	1.28	Mus musculus oxysterol binding protein-like 3 (Osbpl3), mRNA.	OSBPL3	6720421I08Rik; ORP3; 1200014M06Rik; MGC102333; OSBP3; A530055M08
NM_011851.2	Nt5e	1.28	Mus musculus 5' nucleotidase, ecto (Nt5e), mRNA.	NT5E	Nt5; eNT; NT; CD73; AI447961; 2210401F01Rik
NM_011162.2	Mapk8ip1	1.28	Mus musculus mitogen activated protein kinase 8 interacting protein 1 (Mapk8ip1), mRNA.	MAPK8IP1	Skip; Prkm8ip; mjip-2a; JIP-1; IB1
XM_001480890.1	LOC100048554	1.28	PREDICTED: Mus musculus similar to monocyte chemoattractant protein-2 (MCP-2) (LOC100048554), mRNA.	LOC100048554
NM_009879.2	Ift81	1.28	Mus musculus intraflagellar transport 81 homolog (Chlamydomonas) (Ift81), mRNA.	IFT81	CDV-1R; CDV-1; AW060663; Cdv1
NM_197980.1	Cox19	1.28	Mus musculus COX19 cytochrome c oxidase assembly homolog (S. cerevisiae) (Cox19), mRNA.	COX19	1810074D02Rik; 2810437L13Rik
NM_024190.1	Chmp1b	1.28	Mus musculus chromatin modifying protein 1B (Chmp1b), mRNA.	CHMP1B	2810405I11Rik
NM_028284.2	Bbs5	1.28	Mus musculus Bardet-Biedl syndrome 5 (human) (Bbs5), mRNA.	BBS5	RP23-436E15.1; 1700049I01Rik; 2700023J09Rik
NM_028768.1	Armc8	1.28	Mus musculus armadillo repeat containing 8 (Armc8), mRNA.	ARMC8	1200015K23Rik; HSPC056
NM_019800.3	Acp6	1.28	Mus musculus acid phosphatase 6, lysophosphatidic (Acp6), mRNA.	ACP6	5730559A09Rik; AU022842; ACPL1; mPACPL1
NM_177470	Acaa2	1.28		ACAA2
NM_145500.3	Ubtd1	1.27	Mus musculus ubiquitin domain containing 1 (Ubtd1), mRNA.	UBTD1	MGC28905; BC016129
NM_001039363.1	Tsc2	1.27	Mus musculus tuberous sclerosis 2 (Tsc2), transcript variant 2, mRNA.	TSC2	Tcs2
NM_008914	Ppp3cb	1.27		PPP3CB
NM_134102	Pla1a	1.27		PLA1A
NM_153121.1	Lysmd1	1.27	Mus musculus LysM, putative peptidoglycan-binding, domain containing 1 (Lysmd1), mRNA.	LYSMD1	2610022K04Rik; MGC38837; AI415311
NM_172950.2	Lpin1	1.27	Mus musculus lipin 1 (Lpin1), transcript variant 1, mRNA.	LPIN1	fld; 4631420P06; Kiaa0188; mKIAA0188
NM_008323.1	Idh3g	1.27	Mus musculus isocitrate dehydrogenase 3 (NAD+), gamma (Idh3g), nuclear gene encoding mitochondrial protein, mRNA.	IDH3G
NM_008323.1	Idh3g	1.27	Mus musculus isocitrate dehydrogenase 3 (NAD+), gamma (Idh3g), nuclear gene encoding mitochondrial protein, mRNA.	IDH3G
NM_198013.1	Cuedc1	1.27	Mus musculus CUE domain containing 1 (Cuedc1), mRNA.	CUEDC1	RP23-199A2.4; C330016O16Rik; AI841487
NM_009974.2	Csnk2a2	1.27	Mus musculus casein kinase 2, alpha prime polypeptide (Csnk2a2), mRNA.	CSNK2A2	1110035J23Rik; C77789; CK2
NM_177470.3	Acaa2	1.27	Mus musculus acetyl-Coenzyme A acyltransferase 2 (mitochondrial 3-oxoacyl-Coenzyme A thiolase) (Acaa2), nuclear gene encoding mitochondrial protein, mRNA.	ACAA2	D18Ertd240e; AI265397; AI255831; 0610011L04Rik
NM_145486.4	2012-03-02	1.27	Mus musculus membrane-associated ring finger (C3HC4) 2 (March2), mRNA.	2012-03-02	MGC7259; 9530046H09Rik
NM_176923.3	Wdr59	1.26	Mus musculus WD repeat domain 59 (Wdr59), mRNA.	WDR59	5430401O09Rik; CDW12/WDR59
NM_009775.2	Tspo	1.26	Mus musculus translocator protein (Tspo), mRNA.	TSPO	IBP; PBR; Bzrp
NM_009176.2	St3gal3	1.26	Mus musculus ST3 beta-galactoside alpha-2,3-sialyltransferase 3 (St3gal3), mRNA.	ST3GAL3	Siat3; Siat6
NM_009069.3	Rit1	1.26	Mus musculus Ras-like without CAAX 1 (Rit1), mRNA.	RIT1	Rit; RIBB; ROC1
XM_905765.2	Mypn	1.26	PREDICTED: Mus musculus myopalladin (Mypn), mRNA.	MYPN
XM_001480027.1	LOC100048332	1.26	PREDICTED: Mus musculus similar to a disintegrin-like and metalloprotease (reprolysin type) with thrombospondin type 1 motif, 5 (aggrecanase-2) (LOC100048332), mRNA.	LOC100048332
NM_199016.2	Enpp4	1.26	Mus musculus ectonucleotide pyrophosphatase/phosphodiesterase 4 (Enpp4), mRNA.	ENPP4	mKIAA0879; AA986363; AI195364; Gm90; 4933413N07Rik; MGC29265
NM_021449.2	Crbn	1.26	Mus musculus cereblon (Crbn), transcript variant 1, mRNA.	CRBN	AW108261; 2610203G15Rik; AF229032; piL
NM_172396.3	9130011J15Rik	1.26	Mus musculus RIKEN cDNA 9130011J15 gene (9130011J15Rik), mRNA. XM_919242	9130011J15RIK
NM_025745.2	4933407N01Rik	1.26		4933407N01RIK
NM_029478.3	Tmem49	1.25	Mus musculus transmembrane protein 49 (Tmem49), mRNA.	TMEM49	3110098I04Rik; ni-2; 4930579A11Rik; AI787464
NM_028769.4	Syvn1	1.25	Mus musculus synovial apoptosis inhibitor 1, synoviolin (Syvn1), mRNA.	SYVN1	D530017H19Rik; Hrd1; AW211966; 1200010C09Rik; C85322
NM_011484.2	Stam	1.25	Mus musculus signal transducing adaptor molecule (SH3 domain and ITAM motif) 1 (Stam), mRNA.	STAM	STAM1
NM_009273.4	Srp14	1.25	Mus musculus signal recognition particle 14 (Srp14), mRNA.	SRP14	AW536328; 14kDa
NM_026911.1	Spcs1	1.25	Mus musculus signal peptidase complex subunit 1 homolog (S. cerevisiae) (Spcs1), mRNA.	SPCS1	1810004F21Rik
NM_022880.1	Slc29a1	1.25	Mus musculus solute carrier family 29 (nucleoside transporters), member 1 (Slc29a1), mRNA.	SLC29A1	ENT1; 1200014D21Rik; AA407560
NM_183308.2	Pon2	1.25	Mus musculus paraoxonase 2 (Pon2), mRNA.	PON2	MGC68232; AI481612; 6330405I24Rik
NM_008817.2	Peg3	1.25	Mus musculus paternally expressed 3 (Peg3), mRNA.	PEG3	Gcap4; Zfp102; End4; Pw1; mKIAA0287; AL022617
NM_026420.2	Paip2	1.25	Mus musculus polyadenylate-binding protein-interacting protein 2 (Paip2), mRNA.	PAIP2	AU045972; 2310050K10Rik
NM_001045529.1	Morc3	1.25	Mus musculus microrchidia 3 (Morc3), mRNA. XM_978468 XM_978538 XM_978584 XM_978615	MORC3	D16Jhu32e; Zcwcc3; NXP2; AI452146; 1110051N18Rik; BF318192
NM_018738.3	Igtp	1.25	Mus musculus interferon gamma induced GTPase (Igtp), mRNA.	IGTP	AW558444
NM_009879.2	Ift81	1.25	Mus musculus intraflagellar transport 81 homolog (Chlamydomonas) (Ift81), mRNA.	IFT81	CDV-1R; CDV-1; AW060663; Cdv1
NM_030084.3	Gpr108	1.25	Mus musculus G protein-coupled receptor 108 (Gpr108), mRNA.	GPR108	C79132; AA589464; 1810015L19Rik
NM_023742.1	Dtx2	1.25	Mus musculus deltex 2 homolog (Drosophila) (Dtx2), mRNA.	DTX2	AU022494; Deltex2; AA408415; 2610524D08Rik
NM_172625.2	D030070L09Rik	1.25	Mus musculus RIKEN cDNA D030070L09 gene (D030070L09Rik), mRNA.	D030070L09RIK
NM_001025438.1	Camk2d	1.25	Mus musculus calcium/calmodulin-dependent protein kinase II, delta (Camk2d), transcript variant 2, mRNA.	CAMK2D	8030469K03Rik; 2810011D23Rik; MGC60852; mKIAA4163; KIAA4163; [d]-CaMKII
NM_007533.4	Bckdha	1.25	Mus musculus branched chain ketoacid dehydrogenase E1, alpha polypeptide (Bckdha), mRNA.	BCKDHA
NM_138681.3	Bcas3	1.25	Mus musculus breast carcinoma amplified sequence 3 (Bcas3), mRNA.	BCAS3	K20D4; AU021018; 2610028P08Rik; rudhira; BC028339; 1500019F07Rik
NM_026536.1	Atp5s	1.25	Mus musculus ATP synthase, H+ transporting, mitochondrial F0 complex, subunit s (Atp5s), nuclear gene encoding mitochondrial protein, mRNA.	ATP5S	ATPW; 1110015E18Rik; facyor B
NM_013771.4	Yme1l1	1.24	Mus musculus YME1-like 1 (S. cerevisiae) (Yme1l1), nuclear gene encoding mitochondrial protein, mRNA.	YME1L1	Ftsh; FtsH1
NM_023248.1	Sbds	1.24	Mus musculus Shwachman-Bodian-Diamond syndrome homolog (human) (Sbds), mRNA.	SBDS	AI836084; CGI-97; SDS; 4733401P19Rik
NM_016883.3	Psmd10	1.24	Mus musculus proteasome (prosome, macropain) 26S subunit, non-ATPase, 10 (Psmd10), mRNA.	PSMD10	AW554874
NM_018761.2	Ctnnal1	1.24	Mus musculus catenin (cadherin associated protein), alpha-like 1 (Ctnnal1), mRNA.	CTNNAL1	C86009; AW545119; AI616177; Catnal1; ACRP
NM_009974.2	Csnk2a2	1.24	Mus musculus casein kinase 2, alpha prime polypeptide (Csnk2a2), mRNA.	CSNK2A2	1110035J23Rik; C77789; CK2
NM_172436.2	Slc25a12	1.23	Mus musculus solute carrier family 25 (mitochondrial carrier, Aralar), member 12 (Slc25a12), mRNA.	SLC25A12	BB129864; B230107K20Rik; AI839531; 2610002D09Rik
NM_001005784.1	Inadl	1.23	Mus musculus InaD-like (Drosophila) (Inadl), transcript variant 2, mRNA.	INADL	RP23-291M22.2; Cipp; Patj
NM_025933.3	Higd2a	1.23	Mus musculus HIG1 domain family, member 2A (Higd2a), mRNA.	HIGD2A	2010110M21Rik; AA690237
NM_033270.1	E2f6	1.23	Mus musculus E2F transcription factor 6 (E2f6), mRNA.	E2F6	AI462434; E2F6b; EMA
NM_019584.2	Becn1	1.23	Mus musculus beclin 1 (coiled-coil, myosin-like BCL2-interacting protein) (Becn1), mRNA.	BECN1	5430417M23Rik; MGC6843; 4921513J16Rik
NM_025629.2	Adamtsl5	1.23	Mus musculus ADAMTS-like 5 (Adamtsl5), transcript variant 2, mRNA.	ADAMTSL5	MGC41037; Thsd6; 2010109H09Rik
NM_013842.2	Xbp1	1.22	Mus musculus X-box binding protein 1 (Xbp1), mRNA.	XBP1	TREB5; XBP-1; TREB-5; D11Ertd39e
NM_144916.1	Tmem150	1.22	Mus musculus transmembrane protein 150 (Tmem150), mRNA.	TMEM150	MGC25977; MGC37802; BC014685
NM_001042779.1	Sema3b	1.22	Mus musculus sema domain, immunoglobulin domain (Ig), short basic domain, secreted, (semaphorin) 3B (Sema3b), transcript variant 1, mRNA.	SEMA3B	SemA; sema5; semaV; Semaa; AW208495; LUCA-1
NM_133201.2	Mfn2	1.22	Mus musculus mitofusin 2 (Mfn2), nuclear gene encoding mitochondrial protein, mRNA. XM_919144 XM_919157 XM_919164	MFN2	D630023P19Rik; Fzo
NM_177648.3	Dolk	1.22	Mus musculus dolichol kinase (Dolk), mRNA.	DOLK	MGC36683; BC026973; mKIAA1094; Tmem15
NM_009911.2	Cxcr4	1.22		CXCR4
NM_009933.1	Col6a1	1.22		COL6A1
NM_025817.3	1200009O22Rik	1.22	Mus musculus RIKEN cDNA 1200009O22 gene (1200009O22Rik), mRNA.	1200009O22RIK	AI316813; mKIAA0644
NM_016883.3	Psmd10	1.21	Mus musculus proteasome (prosome, macropain) 26S subunit, non-ATPase, 10 (Psmd10), mRNA.	PSMD10	AW554874
NM_175523.4	Ppm1k	1.21	Mus musculus protein phosphatase 1K (PP2C domain containing) (Ppm1k), mRNA.	PPM1K	MGC115965; A930026L03Rik; PP2Cm; 2900063A19Rik
NM_001005865.2	Mtus1	1.21	Mus musculus mitochondrial tumor suppressor 1 (Mtus1), nuclear gene encoding mitochondrial protein, transcript variant 4, mRNA.	MTUS1	MGC115798; B430305I03Rik; C85752; ATBP135; MTSG1; AI481402; B430010I23Rik; mKIAA1288; Cctsg1-440; MD44; Atip1
NM_010660.2	Krt10	1.21	Mus musculus keratin 10 (Krt10), mRNA.	KRT10	K1C1; K10; Krt1-10; D130054E02Rik; Krt-1.10
NM_201375.1	Kng2	1.21	Mus musculus kininogen 2 (Kng2), mRNA.	KNG2	MGC123404; MGC117836
NM_010629.2	Kifap3	1.21	Mus musculus kinesin-associated protein 3 (Kifap3), mRNA.	KIFAP3	SMAP; KAP3
NM_133765.2	Fbxo31	1.21	Mus musculus F-box protein 31 (Fbxo31), mRNA.	FBXO31	2310046N15Rik; Fbxo14; Fbx14
NM_009930.1	Col3a1	1.21	Mus musculus collagen, type III, alpha 1 (Col3a1), mRNA.	COL3A1	AW550625; KIAA4231; Ms10w; mKIAA4231; MMS10-W; Col3a-1
NM_133764.2	Atp6v0e2	1.21	Mus musculus ATPase, H+ transporting, lysosomal V0 subunit E2 (Atp6v0e2), mRNA.	ATP6V0E2	NM9.2; 0610006O14Rik
NM_019449.1	Unc93b1	1.2	Mus musculus unc-93 homolog B1 (C. elegans) (Unc93b1), mRNA.	UNC93B1	Unc93b
NM_019803.3	Ube2g2	1.2	Mus musculus ubiquitin-conjugating enzyme E2G 2 (Ube2g2), mRNA.	UBE2G2	Ubc7p; UBC7; 1110003O05Rik; D10Xrf369
NM_026669.3	Tegt	1.2	Mus musculus testis enhanced gene transcript (Tegt), mRNA.	TEGT	5031406P05Rik
NM_175836.2	Spnb2	1.2	Mus musculus spectrin beta 2 (Spnb2), transcript variant 1, mRNA.	SPNB2	AL033301; elf1; mKIAA4049; Spnb-2; elf3; SPTB2; SPTBN1; KIAA4049; 9930031C03Rik
NM_172277.2	Snx8	1.2	Mus musculus sorting nexin 8 (Snx8), mRNA.	SNX8	B130023O14Rik
NM_001009927.1	Smcr7	1.2	Mus musculus Smith-Magenis syndrome chromosome region, candidate 7 homolog (human) (Smcr7), mRNA.	SMCR7	MGC113770; AI482195; Gm11
NM_001037221.1	Samd4	1.2	Mus musculus sterile alpha motif domain containing 4 (Samd4), transcript variant 1, mRNA.	SAMD4	1700111L17Rik; Smaug; 4933436G17Rik; 1700024G08Rik
NM_022891.1	Rpl23	1.2	Mus musculus ribosomal protein L23 (Rpl23), mRNA.	RPL23	2810009A01Rik
NM_026434.3	Rbm18	1.2	Mus musculus RNA binding motif protein 18 (Rbm18), mRNA.	RBM18	AU015530; 2010004P11Rik
NM_144500.3	Osbpl2	1.2	Mus musculus oxysterol binding protein-like 2 (Osbpl2), mRNA.	OSBPL2	MGC28451; C130070J12Rik; KIAA0772; mKIAA0772; Orp2; ORP-2
NM_019443.2	Ndufa1	1.2	Mus musculus NADH dehydrogenase (ubiquinone) 1 alpha subcomplex, 1 (Ndufa1), nuclear gene encoding mitochondrial protein, mRNA.	NDUFA1	MWFE; 1810049F12Rik
NM_024200.2	Mfn1	1.2	Mus musculus mitofusin 1 (Mfn1), mRNA.	MFN1	2310002F04Rik; 6330416C07Rik; KIAA4032; HR2; mKIAA4032; D3Ertd265e
NM_001045483.1	Mapk1ip1	1.2	Mus musculus mitogen-activated protein kinase 1 interacting protein 1 (Mapk1ip1), transcript variant 1, mRNA.	MAPK1IP1	2310009E07Rik; AU043776; MISS
NM_026101.2	Herc4	1.2	Mus musculus hect domain and RLD 4 (Herc4), mRNA.	HERC4	9530080M15Rik; 1700056O17Rik; mKIAA1593; 4921531D01Rik
NM_028643.3	Efha1	1.2	Mus musculus EF hand domain family A1 (Efha1), mRNA.	EFHA1	4833427E09Rik; Smhs2; AU041871; 1110008L20Rik
NM_033270.1	E2f6	1.2	Mus musculus E2F transcription factor 6 (E2f6), mRNA.	E2F6	AI462434; E2F6b; EMA
NM_178854.3	Cnot6l	1.2	Mus musculus CCR4-NOT transcription complex, subunit 6-like (Cnot6l), transcript variant 2, mRNA.	CNOT6L	4932442K20Rik; DKFZp434K098; MGC29037
NM_007541.2	Bglap1	1.2	Mus musculus bone gamma carboxyglutamate protein 1 (Bglap1), transcript variant 1, mRNA.	BGLAP1	OC; mOC-A; Bglap; OG1
NM_172850.2	Ankmy1	1.2	Mus musculus ankyrin repeat and MYND domain containing 1 (Ankmy1), mRNA.	ANKMY1	MGC141406; 4930483I10Rik; ZMYND13
NM_133758.2	Usp47	1.19	Mus musculus ubiquitin specific peptidase 47 (Usp47), mRNA.	USP47	MGC118655; A630020C16Rik; 4930502N04Rik
NM_023716.2	Tubb2b	1.19	Mus musculus tubulin, beta 2b (Tubb2b), mRNA.	TUBB2B	2410129E14Rik
NM_172275.1	Trafd1	1.19	Mus musculus TRAF type zinc finger domain containing 1 (Trafd1), mRNA.	TRAFD1	Fln29; 1110008K06Rik
NM_023680	Tnfrsf22	1.19		TNFRSF22
NM_026775.4	Tmed10	1.19	Mus musculus transmembrane emp24-like trafficking protein 10 (yeast) (Tmed10), mRNA.	TMED10	MGC102351; p23; Tmp21; p24delta1; 1110014C03Rik
NM_001001176.1	Taf9b	1.19	Mus musculus TAF9B RNA polymerase II, TATA box binding protein (TBP)-associated factor (Taf9b), mRNA.	TAF9B	Taf9l; BC066223
NM_009079.2	Rpl22	1.19	Mus musculus ribosomal protein L22 (Rpl22), mRNA.	RPL22	2700038K18Rik
NM_025662.4	Pigk	1.19	Mus musculus phosphatidylinositol glycan anchor biosynthesis, class K (Pigk), transcript variant 1, mRNA.	PIGK	3000001O05Rik
NM_026441.4	Pef1	1.19	Mus musculus penta-EF hand domain containing 1 (Pef1), mRNA.	PEF1	Peflin; 2600002E23Rik
NM_008760.4	Ogn	1.19	Mus musculus osteoglycin (Ogn), mRNA.	OGN	OG; SLRR3A; mimecan; 3110079A16Rik; mimican; OIF
NM_020510.2	Fzd2	1.19	Mus musculus frizzled homolog 2 (Drosophila) (Fzd2), mRNA.	FZD2	Fz10; AW456835; AL033370; Fzd10; Mfz10a; Mfz10
NM_194060.1	Foxo6	1.19	Mus musculus forkhead box O6 (Foxo6), mRNA.	FOXO6
NM_028057.2	Cyb5r1	1.19	Mus musculus cytochrome b5 reductase 1 (Cyb5r1), mRNA.	CYB5R1	C80155; B5R.1; 1500005G05Rik; Nqo3a2
NM_023420.1	Col4a3bp	1.19	Mus musculus collagen, type IV, alpha 3 (Goodpasture antigen) binding protein (Col4a3bp), mRNA.	COL4A3BP	2810404O15Rik; GPBP; AU016711; 9230101K08Rik; CERT
NM_009758.4	Bmpr1a	1.19	Mus musculus bone morphogenetic protein receptor, type 1A (Bmpr1a), mRNA.	BMPR1A	Bmpr; 1110037I22Rik; ALK3; BMPR-IA; AU045487
NM_001039198.1	Zfhx2	1.18	Mus musculus zinc finger homeobox 2 (Zfhx2), mRNA.	ZFHX2	ZFH-5
NM_025439.2	Tmem9	1.18	Mus musculus transmembrane protein 9 (Tmem9), mRNA.	TMEM9	1500015G18Rik; AW545782
NM_177870.4	Slc5a6	1.18	Mus musculus solute carrier family 5 (sodium-dependent vitamin transporter), member 6 (Slc5a6), mRNA.	SLC5A6	E430023I20; MGC109689
NM_028810.2	Rnd3	1.18	Mus musculus Rho family GTPase 3 (Rnd3), mRNA.	RND3	AI661404; Rhoe; 2610017M01Rik; Arhe
NM_008556.1	Pea15	1.18		PEA15
NM_022656.2	Nisch	1.18	Mus musculus nischarin (Nisch), mRNA.	NISCH	1200007D05Rik; 3202002H23Rik; AW494485; I-1
NM_028017.1	Napg	1.18	Mus musculus N-ethylmaleimide sensitive fusion protein attachment protein gamma (Napg), mRNA. XM_001000780 XM_001000787 XM_001002429 XM_001002439 XM_001002452 XM_901886 XM_923944 XM_923949 XM_923951 XM_923954 XM_923956 XM_984845	NAPG	SNARE; 2400003O04Rik
NM_013871.2	Mapk12	1.18	Mus musculus mitogen-activated protein kinase 12 (Mapk12), mRNA.	MAPK12	Erk6; P38gamma; Sapk3; Prkm12; AW123708
XM_001478074.1	LOC100047934	1.18	PREDICTED: Mus musculus hypothetical protein LOC100047934 (LOC100047934), mRNA.	LOC100047934
XR_031422.1	LOC100045005	1.18	PREDICTED: Mus musculus similar to Deltex3 (LOC100045005), misc RNA.	LOC100045005
NM_178253.4	Klhdc1	1.18	Mus musculus kelch domain containing 1 (Klhdc1), mRNA.	KLHDC1	MGC141301; MGC141300
NM_001013380.1	Dync1li2	1.18	Mus musculus dynein, cytoplasmic 1 light intermediate chain 2 (Dync1li2), mRNA.	DYNC1LI2	C920003I06; Dncli2; LIC2; Dnclic2; AA409702
NM_019466.2	Dscr1	1.18		DSCR1
NM_019722.3	Arl2	1.18	Mus musculus ADP-ribosylation factor-like 2 (Arl2), mRNA.	ARL2	AW553335; AI115441; 2610009M23Rik
NM_022985.5	Zfand6	1.17	Mus musculus zinc finger, AN1-type domain 6 (Zfand6), mRNA.	ZFAND6	Za20d3; Awp1; 3110005P07Rik
NM_025292.4	Synj2bp	1.17	Mus musculus synaptojanin 2 binding protein (Synj2bp), mRNA.	SYNJ2BP	OMP25; ARIP2; ARIP2a; ActRIP4
NM_027321.2	Lrrc39	1.17	Mus musculus leucine rich repeat containing 39 (Lrrc39), transcript variant 1, mRNA.	LRRC39	9430028I06Rik; 2010005E21Rik
NM_001001333.1	Hexdc	1.17	Mus musculus hexosaminidase (glycosyl hydrolase family 20, catalytic domain) containing (Hexdc), mRNA.	HEXDC	MGC78289; BC069960
NM_146054.2	Fermt2	1.17	Mus musculus fermitin family homolog 2 (Drosophila) (Fermt2), mRNA.	FERMT2	MGC36305; AA960555; Kindlin-2; Mig2
NM_013908.4	Fbxw5	1.17	Mus musculus F-box and WD-40 domain protein 5 (Fbxw5), mRNA.	FBXW5	AI159739; Fbw5
NM_134136.1	Fbxo38	1.17	Mus musculus F-box protein 38 (Fbxo38), mRNA.	FBXO38	AU044865; 6030410I24Rik; Moka; SP329; AW214031
NM_021449.2	Crbn	1.17	Mus musculus cereblon (Crbn), transcript variant 1, mRNA.	CRBN	AW108261; 2610203G15Rik; AF229032; piL
NM_054042.2	Cd248	1.17	Mus musculus CD248 antigen, endosialin (Cd248), mRNA.	CD248	Cd164l1; 2610111G01Rik; Tem1; AI842296
NM_013477.3	Atp6v0d1	1.17	Mus musculus ATPase, H+ transporting, lysosomal V0 subunit D1 (Atp6v0d1), mRNA.	ATP6V0D1	Vma6; P39; Atp6d; AI267038; Ac39; VATX
NM_009691.2	Aplp2	1.17	Mus musculus amyloid beta (A4) precursor-like protein 2 (Aplp2), transcript variant 3, mRNA.	APLP2	AI790698
NM_025402.1	1110031I02Rik	1.17	Mus musculus RIKEN cDNA 1110031I02 gene (1110031I02Rik), mRNA.	1110031I02RIK
NM_031494.1	Zfp275	1.16	Mus musculus zinc finger protein 275 (Zfp275), mRNA.	ZFP275	DXHXS52; DXBay20; 5430431L06Rik; AI593314; DXPas8
NM_133857.3	Usp53	1.16	Mus musculus ubiquitin specific peptidase 53 (Usp53), mRNA.	USP53	AA939927; mKIAA1350; Phxr3; Sp6
NM_028456.1	Rwdd3	1.16	Mus musculus RWD domain containing 3 (Rwdd3), mRNA.	RWDD3	MGC150017; AI662458; AI035684; X2CR1; 3110037C01Rik
NM_009821.1	Runx1	1.16	Mus musculus runt related transcription factor 1 (Runx1), mRNA.	RUNX1	Pebpa2b; AI462102; Pebp2a2; Cbfa2; AML1
NM_001033960.1	Rabgap1	1.16	Mus musculus RAB GTPase activating protein 1 (Rabgap1), transcript variant 2, mRNA.	RABGAP1	Gapcena; KIAA4104; mKIAA4104; MGC30493
NM_008711.1	Nog	1.16	Mus musculus noggin (Nog), mRNA.	NOG
NM_008634.1	Mtap1b	1.16	Mus musculus microtubule-associated protein 1 B (Mtap1b), mRNA.	MTAP1B	MAP1B; Mtap-5; MAP5; Mtap5; LC1; A230055D22; AI843217
XM_355244.1	LOC381302	1.16		LOC381302
XR_034485.1	LOC100048436	1.16	PREDICTED: Mus musculus similar to CDNA sequence BC049816 (LOC100048436), misc RNA.	LOC100048436
NM_010623.3	Kif17	1.16	Mus musculus kinesin family member 17 (Kif17), mRNA.	KIF17	5930435E01Rik; mKIAA1405; Kif17b; AW492270
NM_029793.1	Golga1	1.16	Mus musculus golgi autoantigen, golgin subfamily a, 1 (Golga1), mRNA.	GOLGA1	MGC91089; golgin-97; AW107649; 0710001G09Rik; 2210418B03Rik
NM_001037997.1	Fert2	1.16	Mus musculus fer (fms/fps related) protein kinase, testis specific 2 (Fert2), transcript variant 1, mRNA.	FERT2	C330004K01Rik; AV082135; Fer; Fert
NM_029491.2	D030074E01Rik	1.16	Mus musculus RIKEN cDNA D030074E01 gene (D030074E01Rik), mRNA.	D030074E01RIK	5033403J15Rik; mKIAA1012; AI845423
NM_029606.3	Ccdc46	1.16	Mus musculus coiled-coil domain containing 46 (Ccdc46), transcript variant 2, mRNA.	CCDC46	AV207351; AV043680; 1700029K01Rik; 8430407H02Rik; 1700001M19Rik
NM_177678.6	Ablim2	1.16	Mus musculus actin-binding LIM protein 2 (Ablim2), mRNA.	ABLIM2	C230091L11; AI606905
NM_009422.2	Traf2	1.15	Mus musculus Tnf receptor-associated factor 2 (Traf2), mRNA.	TRAF2	AI325259
NM_019879.1	Suclg1	1.15	Mus musculus succinate-CoA ligase, GDP-forming, alpha subunit (Suclg1), mRNA.	SUCLG1	Sucla1; 1500000I01Rik
NM_011421.1	Smpd1	1.15	Mus musculus sphingomyelin phosphodiesterase 1, acid lysosomal (Smpd1), mRNA.	SMPD1	aSMase; A-SMase; ASM
NM_001044740.1	Slc7a2	1.15	Mus musculus solute carrier family 7 (cationic amino acid transporter, y+ system), member 2 (Slc7a2), transcript variant 2, mRNA.	SLC7A2	Tea; Atrc2; Cat2
NM_028724.2	Rin2	1.15	Mus musculus Ras and Rab interactor 2 (Rin2), mRNA.	RIN2	AW821980; RASSF4; 2010003K16Rik; 4632403N06Rik
NM_013645.3	Pvalb	1.15	Mus musculus parvalbumin (Pvalb), mRNA.	PVALB	PV; Pva
NM_172783.2	Phka2	1.15	Mus musculus phosphorylase kinase alpha 2 (Phka2), mRNA.	PHKA2	Phk; k; D330034O08; 6330505C01Rik
NM_133666.2	Ndufv1	1.15	Mus musculus NADH dehydrogenase (ubiquinone) flavoprotein 1 (Ndufv1), nuclear gene encoding mitochondrial protein, mRNA.	NDUFV1
NM_019758.2	Mtch2	1.15	Mus musculus mitochondrial carrier homolog 2 (C. elegans) (Mtch2), nuclear gene encoding mitochondrial protein, mRNA.	MTCH2	4930539J07Rik; 2310034D24Rik; HSPC032
NM_173001.1	Jmjd1a	1.15	Mus musculus jumonji domain containing 1A (Jmjd1a), transcript variant 1, mRNA. XM_895834 XM_895843 XM_895849 XM_895856 XM_895859 XM_895866 XM_895873 XM_909665 XM_921390 XM_921393 XM_921399 XM_921405 XM_921412 XM_921421 XM_921426 XM_921433 XM_921440 XM_921445 XM_921451	JMJD1A	Jmjd1; Tsga; 1700105C21Rik; TGSA; C230043E16Rik; mKIAA0742
NM_139145.4	Hlcs	1.15	Mus musculus holocarboxylase synthetase (biotin- [propriony-Coenzyme A-carboxylase (ATP-hydrolysing)] ligase) (Hlcs), mRNA.	HLCS	410I21.SP6; D16Jhu34
NM_001001883.2	Hecw2	1.15	Mus musculus HECT, C2 and WW domain containing E3 ubiquitin protein ligase 2 (Hecw2), transcript variant 1, mRNA.	HECW2	Nedl2; Gm971; A730039N16Rik; mKIAA1301; D030049F17Rik
NM_133808.2	Hdlbp	1.15	Mus musculus high density lipoprotein (HDL) binding protein (Hdlbp), mRNA.	HDLBP	1110005P14Rik; D1Ertd101e; AA960365; AI118566
NM_019581.2	Gtpbp2	1.15	Mus musculus GTP binding protein 2 (Gtpbp2), mRNA.	GTPBP2
NM_025515.2	Ccdc90b	1.15	Mus musculus coiled-coil domain containing 90B (Ccdc90b), mRNA.	CCDC90B	C86558; MGC144297; 2310015N07Rik
NM_026241.3	Ankrd39	1.15	Mus musculus ankyrin repeat domain 39 (Ankrd39), mRNA.	ANKRD39	9130416N05Rik; C030004B10Rik
NM_178745.3	6330442E10Rik	1.15	Mus musculus RIKEN cDNA 6330442E10 gene (6330442E10Rik), mRNA.	6330442E10RIK	9830138K24; AU019070
NM_027478.2	5730494N06Rik	1.15	Mus musculus RIKEN cDNA 5730494N06 gene (5730494N06Rik), mRNA.	5730494N06RIK	AA407821
NM_144521.2	1110031B06Rik	1.15	Mus musculus RIKEN cDNA 1110031B06 gene (1110031B06Rik), mRNA.	1110031B06RIK	RP23-378H5.4
NM_207302.1	Zranb1	1.14	Mus musculus zinc finger, RAN-binding domain containing 1 (Zranb1), mRNA.	ZRANB1	Gm1956; 9330160G10Rik; Trabid; D7Wsu87e
NM_172586.2	Zfp322a	1.14	Mus musculus zinc finger protein 322a (Zfp322a), mRNA.	ZFP322A	9630054P07Rik; RP23-9O13.9
NM_145512.3	Sft2d2	1.14	Mus musculus SFT2 domain containing 2 (Sft2d2), mRNA.	SFT2D2	AW561909; AI506168; cI-45; 2010005O13Rik
NM_011116.1	Pld3	1.14	Mus musculus phospholipase D family, member 3 (Pld3), mRNA.	PLD3	Sam-9
NM_011050.2	Pdcd4	1.14	Mus musculus programmed cell death 4 (Pdcd4), mRNA.	PDCD4	MA-3; D19Ucla1; TIS
NM_008786.1	Pcmt1	1.14	Mus musculus protein-L-isoaspartate (D-aspartate) O-methyltransferase 1 (Pcmt1), mRNA.	PCMT1	PIMT; C79501
NM_010887.1	Ndufs4	1.14	Mus musculus NADH dehydrogenase (ubiquinone) Fe-S protein 4 (Ndufs4), nuclear gene encoding mitochondrial protein, mRNA.	NDUFS4	6720411N02Rik; C1-18k
NM_001033621.3	Myot	1.14	Mus musculus myotilin (Myot), mRNA.	MYOT	5530402I04Rik; Ttid
NM_009879.2	Ift81	1.14	Mus musculus intraflagellar transport 81 homolog (Chlamydomonas) (Ift81), mRNA.	IFT81	CDV-1R; CDV-1; AW060663; Cdv1
NM_029095.1	Hhatl	1.14	Mus musculus hedgehog acyltransferase-like (Hhatl), mRNA.	HHATL	Gup1; 1110011D13Rik
NM_145528.2	Harbi1	1.14	Mus musculus harbinger transposase derived 1 (Harbi1), mRNA.	HARBI1	1110053A20Rik; RP23-12H6.2
NM_026009.2	Ccdc47	1.14	Mus musculus coiled-coil domain containing 47 (Ccdc47), mRNA.	CCDC47	2610204L23Rik; C88307; RP23-81G14.10; asp4
NM_009741.2	Bcl2	1.14	Mus musculus B-cell leukemia/lymphoma 2 (Bcl2), transcript variant 1, mRNA.	BCL2	AW986256; D830018M01Rik; D630044D05Rik; C430015F12Rik; Bcl-2
NM_133826.2	Atp6v1h	1.14	Mus musculus ATPase, H+ transporting, lysosomal V1 subunit H (Atp6v1h), mRNA.	ATP6V1H	AU022349; SFDbeta; CGI-11; VMA13; SFDalpha; 0710001F19Rik; SFD; MGC11985
NM_009725.2	Atp5f1	1.14	Mus musculus ATP synthase, H+ transporting, mitochondrial F0 complex, subunit b, isoform 1 (Atp5f1), mRNA.	ATP5F1	C76477
NM_023906.3	Asb3	1.14	Mus musculus ankyrin repeat and SOCS box-containing protein 3 (Asb3), mRNA.	ASB3	2400011J03Rik
NM_007382.1	Acadm	1.14	Mus musculus acyl-Coenzyme A dehydrogenase, medium chain (Acadm), mRNA.	ACADM	AU018656; MCAD
NM_145144.1	2810003C17Rik	1.14	Mus musculus RIKEN cDNA 2810003C17 gene (2810003C17Rik), mRNA.	2810003C17RIK	C87647; AI043124; MGC30545; Iba2
NM_172282.2	Tmco3	1.13	Mus musculus transmembrane and coiled-coil domains 3 (Tmco3), mRNA.	TMCO3	B230339H12Rik; C87304
NM_019972.2	Sort1	1.13	Mus musculus sortilin 1 (Sort1), mRNA.	SORT1	Ntr3; Ntsr3; AI852375; 2900053A11Rik
NM_028878.3	Slc6a19	1.13	Mus musculus solute carrier family 6 (neurotransmitter transporter), member 19 (Slc6a19), mRNA.	SLC6A19	B<0>AT1; 4632401C08Rik; MGC130423; MGC130422
NM_011212.2	Ptpre	1.13	Mus musculus protein tyrosine phosphatase, receptor type, E (Ptpre), mRNA.	PTPRE	PTPe; PTPepsilon
NM_080555.2	Ppap2b	1.13	Mus musculus phosphatidic acid phosphatase type 2B (Ppap2b), mRNA.	PPAP2B	Ppab2b; D4Bwg1535e; AV025606; Lpp3; 1110003O22Rik; D4Bwg0538e; 2610002D05Rik
NM_153168.2	Lars2	1.13	Mus musculus leucyl-tRNA synthetase, mitochondrial (Lars2), nuclear gene encoding mitochondrial protein, mRNA.	LARS2	LEURS; AI035546; Kiaa0028
NM_178082.2	Insig2	1.13	Mus musculus insulin induced gene 2 (Insig2), mRNA.	INSIG2	2900053I11Rik; C730043J18Rik; Insig-2
NM_001037957.1	Dyrk1b	1.13	Mus musculus dual-specificity tyrosine-(Y)-phosphorylation regulated kinase 1b (Dyrk1b), transcript variant 1, mRNA.	DYRK1B	Mirk
NM_146207.1	Cul4a	1.13	Mus musculus cullin 4A (Cul4a), mRNA.	CUL4A	2810470J21Rik; MGC36573; AW495282
NM_007714.4	Clk4	1.13	Mus musculus CDC like kinase 4 (Clk4), mRNA.	CLK4	AI987988; C85119
NM_022309.3	Cbfb	1.13	Mus musculus core binding factor beta (Cbfb), mRNA.	CBFB	PEBP2b; Pebp2; PEA2; Pebpb2; AI893578
NM_013468.2	Ankrd1	1.13	Mus musculus ankyrin repeat domain 1 (cardiac muscle) (Ankrd1), mRNA.	ANKRD1	Crap; CARP; Alrp
NM_172750.3	Adprhl1	1.13	Mus musculus ADP-ribosylhydrolase like 1 (Adprhl1), mRNA.	ADPRHL1	D330008N11Rik; Arh2
NM_008991.2	Abcd3	1.13	Mus musculus ATP-binding cassette, sub-family D (ALD), member 3 (Abcd3), mRNA.	ABCD3	AU018866; Pxmp1; AI313901; PMP68; AW146054; PMP70
NM_025473.2	1810037C20Rik	1.13	Mus musculus RIKEN cDNA 1810037C20 gene (1810037C20Rik), mRNA.	1810037C20RIK	RP23-436K3.15; MGC30343; Fam3A
XM_978614.1	Wdr70	1.12	PREDICTED: Mus musculus WD repeat domain 70, transcript variant 3 (Wdr70), mRNA.	WDR70
NM_023680.2	Tnfrsf22	1.12	Mus musculus tumor necrosis factor receptor superfamily, member 22 (Tnfrsf22), mRNA.	TNFRSF22	Tnfrh2; SOBa; mDcTrailr2; C130035G06Rik; Tnfrsf1al2; 2810028K06Rik
NM_026519.1	Tmem85	1.12	Mus musculus transmembrane protein 85 (Tmem85), mRNA.	TMEM85	2610318K02Rik
NM_026911.1	Spcs1	1.12	Mus musculus signal peptidase complex subunit 1 homolog (S. cerevisiae) (Spcs1), mRNA.	SPCS1	1810004F21Rik
NM_178746.3	Slc38a9	1.12	Mus musculus solute carrier family 38, member 9 (Slc38a9), mRNA.	SLC38A9	6720411P22Rik; A730092C09; 9430067K09Rik
NM_020270.2	Scamp5	1.12	Mus musculus secretory carrier membrane protein 5 (Scamp5), mRNA.	SCAMP5	Sc5; AI426171; AW558254
NM_008974.3	Ptp4a2	1.12	Mus musculus protein tyrosine phosphatase 4a2 (Ptp4a2), mRNA.	PTP4A2	MGC102154; Prl-2; MGC103400
NM_011125.2	Pltp	1.12	Mus musculus phospholipid transfer protein (Pltp), mRNA.	PLTP	OD107
NM_001081170.1	Pacs2	1.12	Mus musculus phosphofurin acidic cluster sorting protein 2 (Pacs2), mRNA.	PACS2	Pacs1l; AW489976; mKIAA0602; AW208651; E230011J22; 6720425G15Rik
NM_001037130.1	Musk	1.12	Mus musculus muscle, skeletal, receptor tyrosine kinase (Musk), transcript variant 5, mRNA.	MUSK	Mdk4; Mlk; Nsk2; MGC117677; Nsk1; Nsk3
NM_001039511.1	Ivns1abp	1.12	Mus musculus influenza virus NS1A binding protein (Ivns1abp), transcript variant 1, mRNA.	IVNS1ABP	1700126I16Rik; Nd1-L; 1190004M08Rik; Nd1-S; NS1-BP; NS-1; ND1; HSPC068; AA960440; mKIAA0850
NM_026101.2	Herc4	1.12	Mus musculus hect domain and RLD 4 (Herc4), mRNA.	HERC4	9530080M15Rik; 1700056O17Rik; mKIAA1593; 4921531D01Rik
NM_172904.2	Fsd2	1.12	Mus musculus fibronectin type III and SPRY domain containing 2 (Fsd2), mRNA.	FSD2	Spryd1; 9830160G03Rik
XM_204072.3	Ephb2	1.12		EPHB2
NM_172256.1	Dync2li1	1.12	Mus musculus dynein cytoplasmic 2 light intermediate chain 1 (Dync2li1), mRNA.	DYNC2LI1	CGI-60; MGC7211; LIC3; MGC40646; mD2LIC; 4933404O11Rik; D2lic
NM_008487.2	Arhgef2	1.12	Mus musculus rho/rac guanine nucleotide exchange factor (GEF) 2 (Arhgef2), mRNA.	ARHGEF2	P40; GEF; LFP40; mKIAA0651; AA408978; Lfc; Lbcl1; GEF-H1; GEFH1
NM_029832.1	2600009E05Rik	1.12	Mus musculus RIKEN cDNA 2600009E05 gene (2600009E05Rik), mRNA. XM_925578 XM_925581 XM_925583 XM_994018 XM_994040 XM_994059 XM_994077	2600009E05RIK	AI326138; 1110001I20Rik
NM_011594.3	Timp2	1.11	Mus musculus tissue inhibitor of metalloproteinase 2 (Timp2), mRNA.	TIMP2	Timp-2; D11Bwg1104e
NM_027886.2	Stk11ip	1.11	Mus musculus serine/threonine kinase 11 interacting protein (Stk11ip), mRNA.	STK11IP	1200014D22Rik; LKB1IP; LIP1; BB131189
NM_028035.3	Snx10	1.11	Mus musculus sorting nexin 10 (Snx10), mRNA.	SNX10	2410004M09Rik
NM_175194.2	Slc25a16	1.11	Mus musculus solute carrier family 25 (mitochondrial carrier, Graves disease autoantigen), member 16 (Slc25a16), nuclear gene encoding mitochondrial protein, mRNA.	SLC25A16	ML7; GDA; GDC; HGT.1; 3110021G18Rik
NM_001008548.2	Pde2a	1.11	Mus musculus phosphodiesterase 2A, cGMP-stimulated (Pde2a), mRNA.	PDE2A	MGC102210
NM_010887.1	Ndufs4	1.11	Mus musculus NADH dehydrogenase (ubiquinone) Fe-S protein 4 (Ndufs4), nuclear gene encoding mitochondrial protein, mRNA.	NDUFS4	6720411N02Rik; C1-18k
NM_023402.1	Mylc2b	1.11	Mus musculus myosin light chain, regulatory B (Mylc2b), mRNA.	MYLC2B	C77744; 1500001M02Rik; RLC-B
NM_008866.2	Lypla1	1.11	Mus musculus lysophospholipase 1 (Lypla1), mRNA.	LYPLA1	Pla1a
NM_080466.1	Kcnn3	1.11	Mus musculus potassium intermediate/small conductance calcium-activated channel, subfamily N, member 3 (Kcnn3), mRNA.	KCNN3	SKCA3; MGC123422; MGC123421; SK3
NM_010299.2	Gm2a	1.11	Mus musculus GM2 ganglioside activator protein (Gm2a), mRNA.	GM2A	AW215435; AA408702
NM_010072.2	Dpm1	1.11		DPM1
NM_009641.1	Angpt4	1.11	Mus musculus angiopoietin 4 (Angpt4), mRNA.	ANGPT4	Agpt4; Ang3; MGC156453
NM_001003911.2	Adamts7	1.11	Mus musculus a disintegrin-like and metallopeptidase (reprolysin type) with thrombospondin type 1 motif, 7 (Adamts7), mRNA.	ADAMTS7	ADAM-TS7; ADAMTS7B
NM_026566.2	9430023L20Rik	1.11	Mus musculus RIKEN cDNA 9430023L20 gene (9430023L20Rik), mRNA.	9430023L20RIK	AA407441; AU022967
NM_153563.1	6330569M22Rik	1.11	Mus musculus RIKEN cDNA 6330569M22 gene (6330569M22Rik), mRNA.	6330569M22RIK	MGC38111; 6530401O14Rik
NM_027977.1	2310001A20Rik	1.11	Mus musculus RIKEN cDNA 2310001A20 gene (2310001A20Rik), mRNA.	2310001A20RIK	AI314817
NM_025854.1	1700023B02Rik	1.11	Mus musculus RIKEN cDNA 1700023B02 gene (1700023B02Rik), mRNA.	1700023B02RIK	Cir; MGC117636; Cicr; 2810021A19Rik
NM_001009935.2	Txnip	1.1	Mus musculus thioredoxin interacting protein (Txnip), transcript variant 1, mRNA.	TXNIP	Hyplip1; VDUP1; THIF; 1200008J08Rik; AA682105
NM_027865.1	Tmem25	1.1	Mus musculus transmembrane protein 25 (Tmem25), mRNA.	TMEM25	0610039J01Rik; AI429491
NM_009367.2	Tgfb2	1.1	Mus musculus transforming growth factor, beta 2 (Tgfb2), mRNA.	TGFB2	Tgf-beta2; BB105277; Tgfb-2
NM_024287.3	Rab6	1.1	Mus musculus RAB6, member RAS oncogene family (Rab6), mRNA.	RAB6	AA419671; 2610028L11Rik
NM_024286.1	Popdc3	1.1	Mus musculus popeye domain containing 3 (Popdc3), mRNA.	POPDC3	Pop3; MGC141238; AA682104
NM_021461.2	Mknk1	1.1	Mus musculus MAP kinase-interacting serine/threonine kinase 1 (Mknk1), mRNA.	MKNK1	2410048M24Rik; Mnk1
XR_032458.1	LOC333331	1.1	PREDICTED: Mus musculus similar to medium-chain acyl-CoA dehydrogenase (LOC333331), misc RNA.	LOC333331
XM_001479138.1	LOC100047583	1.1	PREDICTED: Mus musculus similar to apolipoprotein D (LOC100047583), mRNA.	LOC100047583
NM_010700.2	Ldlr	1.1	Mus musculus low density lipoprotein receptor (Ldlr), mRNA. XM_979210 XM_979251	LDLR	Hlb301
NM_207682.2	Kif1b	1.1	Mus musculus kinesin family member 1B (Kif1b), transcript variant 2, mRNA.	KIF1B	mKIAA0591; KIF1Bp130; AI506502; D4Mil1e; A530096N05Rik; AI448212; KIF1Bp204
NM_021566.1	Jph2	1.1	Mus musculus junctophilin 2 (Jph2), mRNA.	JPH2	Jp2; JP-2; 1110002E14Rik
NM_008357.1	Il15	1.1	Mus musculus interleukin 15 (Il15), mRNA.	IL15	AI503618
NM_010501.1	Ifit3	1.1	Mus musculus interferon-induced protein with tetratricopeptide repeats 3 (Ifit3), mRNA.	IFIT3	Ifi49; MGC107331
NM_010398.1	H2-T23	1.1	Mus musculus histocompatibility 2, T region locus 23 (H2-T23), mRNA.	H2-T23	T23d; MGC117681; Qed-1; T18c(37); Qa1; H-2T23; 37c; Qa-1; 37b; T23b; T18c
NM_144908.3	Galnt11	1.1	Mus musculus UDP-N-acetyl-alpha-D-galactosamine:polypeptide N-acetylgalactosaminyltransferase 11 (Galnt11), mRNA.	GALNT11	A430075I06Rik; AI648252; E430002F06Rik
NM_008033.2	Fnta	1.1	Mus musculus farnesyltransferase, CAAX box, alpha (Fnta), mRNA.	FNTA	FTA
NM_027109.1	Dnase1l1	1.1	Mus musculus deoxyribonuclease 1-like 1 (Dnase1l1), mRNA.	DNASE1L1	G4.8; AI324885; 2310005K03Rik
NM_198683.1	Cugbp1	1.1	Mus musculus CUG triplet repeat, RNA binding protein 1 (Cugbp1), transcript variant 2, mRNA.	CUGBP1	CUGBP; NAB50; HNAB50; D2Wsu101e; Brunol2; CUG-BP; 1600010O03Rik; AA407467; CUG-BP1
NM_009755.2	Bmp1	1.1	Mus musculus bone morphogenetic protein 1 (Bmp1), mRNA.	BMP1	TLD
NM_024469.1	Bhlhb3	1.1	Mus musculus basic helix-loop-helix domain containing, class B3 (Bhlhb3), mRNA.	BHLHB3	Bhlhb2l; DEC2; Sharp1
NM_029601.1	1700019E19Rik	1.1	Mus musculus RIKEN cDNA 1700019E19 gene (1700019E19Rik), mRNA.	1700019E19RIK	R75064
NM_018879.1	Tusc4	1.09	Mus musculus tumor suppressor candidate 4 (Tusc4), mRNA.	TUSC4	NPR2L; 2810446G01Rik; G21; NPRL2
NM_026013.2	Tmem77	1.09	Mus musculus transmembrane protein 77 (Tmem77), transcript variant 2, mRNA.	TMEM77	2610318G18Rik; AI647667; 2010305N14Rik
NM_009326.1	Tcea2	1.09	Mus musculus transcription elongation factor A (SII), 2 (Tcea2), mRNA.	TCEA2	SII-T1; Tceat; AI326274; S-II-T1
NM_178362.1	Sorbs1	1.09	Mus musculus sorbin and SH3 domain containing 1 (Sorbs1), transcript variant 2, mRNA.	SORBS1	SH3P12; 2310065E01Rik; Sh3d5; mKIAA1296; CAP; 9530001P15Rik
NM_010117.1	Rhbdf1	1.09	Mus musculus rhomboid family 1 (Drosophila) (Rhbdf1), mRNA.	RHBDF1	C16ORF8; KIAA4242; mKIAA4242; Dist1; Egfr-rs
NM_025887.2	Rab5a	1.09	Mus musculus RAB5A, member RAS oncogene family (Rab5a), mRNA.	RAB5A	AI663973; AU021172; 2410015H04Rik
NM_016736.2	Nub1	1.09	Mus musculus negative regulator of ubiquitin-like proteins 1 (Nub1), mRNA.	NUB1	NY-REN-18; 4931404D21Rik; 6330412F12Rik; BS4
NM_010887.1	Ndufs4	1.09	Mus musculus NADH dehydrogenase (ubiquinone) Fe-S protein 4 (Ndufs4), nuclear gene encoding mitochondrial protein, mRNA.	NDUFS4	6720411N02Rik; C1-18k
NM_134017.1	Mat2b	1.09	Mus musculus methionine adenosyltransferase II, beta (Mat2b), mRNA.	MAT2B	1110064C04Rik; TGR; MAT-II; AU022853; 2410018D16Rik; RP23-382C18.2; AI182287; MATIIbeta
NM_008641.2	Mast2	1.09	Mus musculus microtubule associated serine/threonine kinase 2 (Mast2), transcript variant 2, mRNA.	MAST2	mKIAA0807; Mtssk; MAST205
NM_176920.3	Lrtm1	1.09	Mus musculus leucine-rich repeats and transmembrane domains 1 (Lrtm1), mRNA.	LRTM1	MGC118429; A930016D02Rik
XM_001478963.1	LOC100047834	1.09	PREDICTED: Mus musculus similar to translin associated protein X (LOC100047834), mRNA.	LOC100047834
NM_022309.3	Cbfb	1.09	Mus musculus core binding factor beta (Cbfb), mRNA.	CBFB	PEBP2b; Pebp2; PEA2; Pebpb2; AI893578
NM_177672	AV028368	1.09		AV028368
NM_133768.1	Asl	1.09		ASL
NM_175300.2	Anapc2	1.09	Mus musculus anaphase promoting complex subunit 2 (Anapc2), mRNA.	ANAPC2	AL024279; mKIAA1406; 9230107K09Rik; APC2
NM_028308.1	2700078K21Rik	1.09		2700078K21RIK
NM_027476.2	Zdhhc24	1.08	Mus musculus zinc finger, DHHC domain containing 24 (Zdhhc24), mRNA.	ZDHHC24	5730496N17Rik; Leng4
NM_027963.2	Wdr16	1.08	Mus musculus WD repeat domain 16 (Wdr16), mRNA.	WDR16	4933417B11Rik; WDRPUH; 1700019F09Rik; RP23-464J2.3; MGC141350
NM_011664.3	Ubb	1.08	Mus musculus ubiquitin B (Ubb), mRNA.	UBB	Ubb2; AL033289
NM_019979.1	Selk	1.08		SELK
NM_153587.2	Rps6ka5	1.08	Mus musculus ribosomal protein S6 kinase, polypeptide 5 (Rps6ka5), mRNA.	RPS6KA5	6330404E13Rik; RLPK; MSPK1; AI854034; MGC28385; 3110005L17Rik; MSK1
NM_172783.2	Phka2	1.08	Mus musculus phosphorylase kinase alpha 2 (Phka2), mRNA.	PHKA2	Phk; k; D330034O08; 6330505C01Rik
NM_027881.2	Osbpl3	1.08	Mus musculus oxysterol binding protein-like 3 (Osbpl3), mRNA.	OSBPL3	6720421I08Rik; ORP3; 1200014M06Rik; MGC102333; OSBP3; A530055M08
NM_010906.2	Nfix	1.08	Mus musculus nuclear factor I/X (Nfix), transcript variant 2, mRNA. XM_921228 XM_921240 XM_921250 XM_921261 XM_921270 XM_921288 XM_921293 XM_921299 XM_921300 XM_921307	NFIX
XR_033280.1	LOC100047173	1.08	PREDICTED: Mus musculus similar to synaptotagmin-like 1 (LOC100047173), misc RNA.	LOC100047173
NM_001033543.1	Il20rb	1.08	Mus musculus interleukin 20 receptor beta (Il20rb), transcript variant 2, mRNA. XM_906440 XM_919838 XM_919854	IL20RB	Fndc6; Gm186; MGC130209; AV228068
NM_008175.3	Grn	1.08	Mus musculus granulin (Grn), mRNA.	GRN	epithelin
NM_028976.2	Gorasp1	1.08	Mus musculus golgi reassembly stacking protein 1 (Gorasp1), mRNA.	GORASP1	P65; GRASP65; GOLPH5; 5430411C10Rik
NM_173753.3	Fnip1	1.08	Mus musculus folliculin interacting protein 1 (Fnip1), mRNA.	FNIP1	MGC100017; RP23-297J14.6; KIAA1961; A730024A03Rik; AW557298; AI838773; mKIAA1961
NM_029669.3	Dnajc18	1.08	Mus musculus DnaJ (Hsp40) homolog, subfamily C, member 18 (Dnajc18), mRNA.	DNAJC18	2700075B01Rik
NM_026504.2	Coq5	1.08	Mus musculus coenzyme Q5 homolog, methyltransferase (yeast) (Coq5), mRNA.	COQ5	1810014G04Rik; D5Ertd33e
NM_009621.3	Adamts1	1.08	Mus musculus a disintegrin-like and metallopeptidase (reprolysin type) with thrombospondin type 1 motif, 1 (Adamts1), mRNA.	ADAMTS1	METH-1; C3-C5; METH1; ADAM-TS1; ADAMTS
NM_001025373.1	4930432O21Rik	1.08	Mus musculus RIKEN cDNA 4930432O21 gene (4930432O21Rik), mRNA.	4930432O21RIK
NM_177101.4	4833442J19Rik	1.08	Mus musculus RIKEN cDNA 4833442J19 gene (4833442J19Rik), mRNA.	4833442J19RIK	AI256744
NM_030087.1	1500032D16Rik	1.08	Mus musculus RIKEN cDNA 1500032D16 gene (1500032D16Rik), mRNA.	1500032D16RIK
NM_025339.3	Tmem42	1.07	Mus musculus transmembrane protein 42 (Tmem42), mRNA.	TMEM42	AV003444; 0610027O18Rik; 4933429E06Rik; MGC29956; D9Ertd662e
NM_009242.1	Sparc	1.07	Mus musculus secreted acidic cysteine rich glycoprotein (Sparc), mRNA.	SPARC	BM-40; AA517111
NM_016883.3	Psmd10	1.07	Mus musculus proteasome (prosome, macropain) 26S subunit, non-ATPase, 10 (Psmd10), mRNA.	PSMD10	AW554874
NM_024209.2	Ppp6c	1.07	Mus musculus protein phosphatase 6, catalytic subunit (Ppp6c), mRNA.	PPP6C	2310003C10Rik
NM_026164.2	Pnpla8	1.07	Mus musculus patatin-like phospholipase domain containing 8 (Pnpla8), mRNA.	PNPLA8	MGC150064; AI467579; Ipla2(gamma); 1200006O19Rik
NM_028132.2	Pgm2	1.07	Mus musculus phosphoglucomutase 2 (Pgm2), mRNA.	PGM2	Pgm1; Pgm-2; 2610020G18Rik; AI098105; AA407108
NM_139144.2	Ogt	1.07	Mus musculus O-linked N-acetylglucosamine (GlcNAc) transferase (UDP-N-acetylglucosamine:polypeptide-N-acetylglucosaminyl transferase) (Ogt), mRNA.	OGT	1110038P24Rik; AI115525; 4831420N21Rik
XM_001477065.1	LOC100046918	1.07	PREDICTED: Mus musculus similar to Electron transferring flavoprotein, alpha polypeptide (LOC100046918), mRNA.	LOC100046918
NM_010308.3	Gnao1	1.07	Mus musculus guanine nucleotide binding protein, alpha O (Gnao1), transcript variant A, mRNA.	GNAO1	Gnao
NM_025374.2	Glo1	1.07	Mus musculus glyoxalase 1 (Glo1), mRNA.	GLO1	AW550643; GLY1; Glo-1r; Qglo; Glo-1s; Glo1-s; 1110008E19Rik; 2510049H23Rik; Glo-1; Glo1-r; 0610009E22Rik
NM_029629.1	Fahd2a	1.07	Mus musculus fumarylacetoacetate hydrolase domain containing 2A (Fahd2a), mRNA.	FAHD2A	Cgi-105; B430104H02Rik; 1500003K14Rik
NM_016974.1	Dbp	1.07	Mus musculus D site albumin promoter binding protein (Dbp), mRNA.	DBP
NM_011802.1	Clpx	1.07		CLPX
XM_127882.3	Cln5	1.07		CLN5
NM_009796.2	Capn7	1.07	Mus musculus calpain 7 (Capn7), mRNA.	CAPN7	PalBH; AU022319
NM_009736.1	Bag1	1.07	Mus musculus Bcl2-associated athanogene 1 (Bag1), mRNA.	BAG1	Rap46
NM_016920.2	Atp6v0a1	1.07	Mus musculus ATPase, H+ transporting, lysosomal V0 subunit A1 (Atp6v0a1), mRNA.	ATP6V0A1	Atp6n1; Vpp1; Atpv0a1; Vpp-1; Atp6n1a; ATP6a1; AA959968
NM_027922.1	Ankle2	1.07	Mus musculus ankyrin repeat and LEM domain containing 2 (Ankle2), mRNA.	ANKLE2	AI661024; 1110001J12Rik
NM_134188.2	Acot2	1.07	Mus musculus acyl-CoA thioesterase 2 (Acot2), nuclear gene encoding mitochondrial protein, mRNA.	ACOT2	AA571646; MTE-I; Mte1
NM_178688.2	Ablim1	1.07	Mus musculus actin-binding LIM protein 1 (Ablim1), mRNA.	ABLIM1	mKIAA0059; Limab1; abLIM-M; AW060987; abLIM-L; 2210411C18Rik; 2610209L21Rik; abLIM-S; 9330196J19Rik; 4833406P10Rik; AW215784; AV079770
NM_029081.1	5730419I09Rik	1.07	Mus musculus RIKEN cDNA 5730419I09 gene (5730419I09Rik), mRNA.	5730419I09RIK	C030008B15Rik
NM_181516.4	Taz	1.06	Mus musculus tafazzin (Taz), mRNA.	TAZ	G4.5; XAP-2; AW552613; 9130012G04Rik; AW107266; 5031411C02Rik
NM_021537.2	Stk25	1.06		STK25
NM_001001326.1	St5	1.06	Mus musculus suppression of tumorigenicity 5 (St5), transcript variant 1, mRNA.	ST5	2010004M01Rik; 2610305K15Rik
NM_028186.3	Nkd2	1.06	Mus musculus naked cuticle 2 homolog (Drosophila) (Nkd2), mRNA.	NKD2	AW212591; 2210403L10Rik
NM_008676.1	Nbr1	1.06		NBR1
NM_010809.1	Mmp3	1.06	Mus musculus matrix metallopeptidase 3 (Mmp3), mRNA.	MMP3	STR-1; SLN1; SLN-1; Stmy1; Str1
NM_199302.1	Lrsam1	1.06	Mus musculus leucine rich repeat and sterile alpha motif containing 1 (Lrsam1), mRNA.	LRSAM1	MGC56830
XM_135030.4	Ibtk	1.06		IBTK
NM_010360.2	Gstm5	1.06	Mus musculus glutathione S-transferase, mu 5 (Gstm5), mRNA.	GSTM5
NM_018869.2	Grk5	1.06	Mus musculus G protein-coupled receptor kinase 5 (Grk5), mRNA.	GRK5	Gprk5; GRK5
NM_183186.2	Foxn3	1.06	Mus musculus forkhead box N3 (Foxn3), mRNA.	FOXN3	5430426H20Rik; AA589593; AW556347; MGC107530; HTLFL1; Ches1; MGC36260; Ches1l
NM_007978.3	F8a	1.06	Mus musculus factor 8-associated gene A (F8a), mRNA.	F8A	AI852759; DXUcsf1
NM_025451.1	Camk2n1	1.06	Mus musculus calcium/calmodulin-dependent protein kinase II inhibitor 1 (Camk2n1), mRNA.	CAMK2N1	1810006K23Rik
NM_028809.1	Arpc5l	1.06	Mus musculus actin related protein 2/3 complex, subunit 5-like (Arpc5l), mRNA.	ARPC5L	AW742746; AW555592; ARC16-2; AI852867; 2010015J01Rik
NM_029270.1	Arhgap24	1.06	Mus musculus Rho GTPase activating protein 24 (Arhgap24), transcript variant 1, mRNA.	ARHGAP24	0610025G21Rik; MGC38749
NM_028301.2	Anks3	1.06	Mus musculus ankyrin repeat and sterile alpha motif domain containing 3 (Anks3), mRNA.	ANKS3	C81345; 2700067D09Rik; mKIAA1977
NM_019805.2	Anapc7	1.06	Mus musculus anaphase promoting complex subunit 7 (Anapc7), mRNA.	ANAPC7	APC7; AW545589
NM_144547.1	Amhr2	1.06	Mus musculus anti-Mullerian hormone type 2 receptor (Amhr2), mRNA.	AMHR2	Misrii; MISIIR; MGC141312
NM_009643.1	Ahnak	1.06	Mus musculus AHNAK nucleoprotein (desmoyokin) (Ahnak), transcript variant 1, mRNA.	AHNAK	2310047C17Rik; AA589382; AV091586; DY6; 1110004P15Rik
NM_026553.3	Yif1a	1.05	Mus musculus Yip1 interacting factor homolog A (S. cerevisiae) (Yif1a), mRNA.	YIF1A	5330422J23Rik; Yif1p; 54TM; Yif1
NM_134154.3	Slc25a45	1.05	Mus musculus solute carrier family 25, member 45 (Slc25a45), mRNA.	SLC25A45	AW491445
NM_009144.1	Sfrp2	1.05	Mus musculus secreted frizzled-related protein 2 (Sfrp2), mRNA.	SFRP2	Sdf5; AI851596
NM_026389.3	Poldip2	1.05	Mus musculus polymerase (DNA-directed), delta interacting protein 2 (Poldip2), mRNA.	POLDIP2	RP23-399H5.6; Pdip38; 1300003F06Rik
NM_019738.1	Nupr1	1.05	Mus musculus nuclear protein 1 (Nupr1), mRNA.	NUPR1	p8; 2310032H04Rik; Com1
XM_001004138.1	LOC677144	1.05	PREDICTED: Mus musculus similar to serine beta lactamase-like protein LACT-1, transcript variant 2 (LOC677144), mRNA.	LOC677144
NM_001005385.1	Gprasp1	1.05	Mus musculus G protein-coupled receptor associated sorting protein 1 (Gprasp1), transcript variant 3, mRNA.	GPRASP1	C87852; MGC100209; GASP1; GASP; 3110031O14Rik; 2210415K24Rik
NM_130453.2	Gpha2	1.05	Mus musculus glycoprotein hormone alpha 2 (Gpha2), mRNA.	GPHA2	GPA2; zsig51
NM_008027.1	Flot1	1.05		FLOT1
NM_007970.1	Ezh1	1.05	Mus musculus enhancer of zeste homolog 1 (Drosophila) (Ezh1), mRNA.	EZH1	mKIAA0388; AW557915
NM_026144.4	Dhdds	1.05	Mus musculus dehydrodolichyl diphosphate synthase (Dhdds), mRNA.	DHDDS	HDS; W91638; 3222401G21Rik; DS
NM_001045522.1	BC030499	1.05	Mus musculus cDNA sequence BC030499 (BC030499), mRNA.	BC030499	BC037104
NM_001003948.1	5033414K04Rik	1.05	Mus musculus RIKEN cDNA 5033414K04 gene (5033414K04Rik), mRNA.	5033414K04RIK	MGC90850
NM_198703.1	Wnk1	1.04	Mus musculus WNK lysine deficient protein kinase 1 (Wnk1), mRNA.	WNK1	Prkwnk1; mKIAA0344; 6430573H23Rik
NM_023141	Tor3a	1.04		TOR3A
NM_133741.1	Snrk	1.04	Mus musculus SNF related kinase (Snrk), mRNA.	SNRK	R74830; MGC28970; E030034B15; mKIAA0096; 2010012F07Rik; AI448042; AW547029
NM_181585.5	Pik3r3	1.04	Mus musculus phosphatidylinositol 3 kinase, regulatory subunit, polypeptide 3 (p55) (Pik3r3), mRNA.	PIK3R3	p55pik; AA414954
NM_012049.1	Nit1	1.04	Mus musculus nitrilase 1 (Nit1), mRNA.	NIT1	W57327; ESTM30; AI255805
NM_194464.2	Mrvi1	1.04	Mus musculus MRV integration site 1 (Mrvi1), transcript variant 2, mRNA.	MRVI1	BB115629; Irag; Ris1
NM_008515.1	Lrrfip1	1.04	Mus musculus leucine rich repeat (in FLII) interacting protein 1 (Lrrfip1), mRNA.	LRRFIP1	AU024550; Fliiap1
NM_175529.3	Leng9	1.04	Mus musculus leukocyte receptor cluster (LRC) member 9 (Leng9), mRNA.	LENG9	F630035L11Rik; 9530024C23Rik
NM_145568.3	Krcc1	1.04	Mus musculus lysine-rich coiled-coil 1 (Krcc1), mRNA.	KRCC1	AA792894
NM_026346.1	Fbxo32	1.04	Mus musculus F-box protein 32 (Fbxo32), mRNA.	FBXO32	ATROGIN1; MAFbx; 4833442G10Rik; atrogin-1
NM_013849.3	Dusp13	1.04	Mus musculus dual specificity phosphatase 13 (Dusp13), transcript variant 2, mRNA.	DUSP13	LMW-DSP6; MDSP; Gm1203; TMDP; TS-DSP6
NM_007830.3	Dbi	1.04	Mus musculus diazepam binding inhibitor (Dbi), transcript variant 2, mRNA.	DBI	ACBD1; Acbp; EP; endozepine
NM_009855.2	Cd80	1.04	Mus musculus CD80 antigen (Cd80), mRNA.	CD80	Cd28l; B7.1; MIC17; TS/A-1; Ly-53; B7-1; Ly53
NM_026070.2	Ccdc53	1.04	Mus musculus coiled-coil domain containing 53 (Ccdc53), mRNA.	CCDC53	2900091E11Rik; 5730495F03Rik
NM_153516.2	Bcl2l13	1.04	Mus musculus BCL2-like 13 (apoptosis facilitator) (Bcl2l13), nuclear gene encoding mitochondrial protein, mRNA.	BCL2L13	BCL-RAMBO; E430016C20Rik; Mil-1; MGC38758; Mil1
NM_175643.2	Adamts2	1.04	Mus musculus a disintegrin-like and metallopeptidase (reprolysin type) with thrombospondin type 1 motif, 2 (Adamts2), mRNA.	ADAMTS2	PCINP; ADAMTS-3; KIAA4060; mKIAA4060; 4732482M10; hPCPNI; A430089F14; ADAM-TS2
NM_198649.2	Ablim3	1.04	Mus musculus actin binding LIM protein family, member 3 (Ablim3), mRNA.	ABLIM3	MGC69876; D930036B08Rik; AW990719; KIAA0843
NM_145486.2	2012-03-02	1.04	Mus musculus membrane-associated ring finger (C3HC4) 2 (March2), mRNA.	2012-03-02	MGC7259; 9530046H09Rik
NM_001039389.1	Wdr37	1.03	Mus musculus WD repeat domain 37 (Wdr37), transcript variant 3, mRNA.	WDR37	4933417A01Rik; mKIAA0982; AI481191; 3110035P10Rik; 6430603N07
NM_016800.2	Vti1b	1.03	Mus musculus vesicle transport through interaction with t-SNAREs 1B homolog (Vti1b), mRNA.	VTI1B	Vti1-rp1; GES30; SNARE; AU015348; MVti1b
NM_026942.2	Stoml1	1.03	Mus musculus stomatin-like 1 (Stoml1), mRNA.	STOML1	WPB72; UNC-24; 1810015E19Rik; STORP; SLP-1; AI847431
NM_019990.4	Stard10	1.03	Mus musculus START domain containing 10 (Stard10), mRNA.	STARD10	PC-TP2; PCTP2; TISP-81; NY-C0-28; Sdccag28; Pctpl; CGI-52; SdccagG28; AV048538
NM_013914.2	Snai3	1.03	Mus musculus snail homolog 3 (Drosophila) (Snai3), mRNA.	SNAI3	Smuc; Zfp293; AI643946
NM_139302.1	Sh3glb2	1.03	Mus musculus SH3-domain GRB2-like endophilin B2 (Sh3glb2), mRNA.	SH3GLB2	mKIAA1848
NM_177652.2	Ryr3	1.03	Mus musculus ryanodine receptor 3 (Ryr3), mRNA.	RYR3	AI851294; C230090H21
NM_009000.2	Rab24	1.03	Mus musculus RAB24, member RAS oncogene family (Rab24), mRNA.	RAB24	6530406O07Rik
NM_008837.2	Pick1	1.03	Mus musculus protein interacting with C kinase 1 (Pick1), transcript variant 1, mRNA.	PICK1	Prkcabp
NM_080637.3	Nme5	1.03	Mus musculus non-metastatic cells 5, protein expressed in (nucleoside-diphosphate kinase) (Nme5), mRNA.	NME5	1700019D05Rik
NM_020560.1	Mrps31	1.03	Mus musculus mitochondrial ribosomal protein S31 (Mrps31), nuclear gene encoding mitochondrial protein, mRNA.	MRPS31	Imogen44; AA960481; 1500002D03Rik; Imogen38
NM_027321.2	Lrrc39	1.03	Mus musculus leucine rich repeat containing 39 (Lrrc39), transcript variant 1, mRNA.	LRRC39	9430028I06Rik; 2010005E21Rik
NM_173767.2	Insc	1.03	Mus musculus inscuteable homolog (Drosophila) (Insc), mRNA.	INSC	C730020D23; MGC107593; 3830422K02Rik
NM_030719.3	Gats	1.03	Mus musculus opposite strand transcription unit to Stag3 (Gats), mRNA.	GATS	AW742413; 7530428J21Rik
NM_030236.1	Fbxo34	1.03	Mus musculus F-box protein 34 (Fbxo34), mRNA.	FBXO34	2900057B08Rik; 5830426G16Rik
NM_027545.1	Cwf19l2	1.03	Mus musculus CWF19-like 2, cell cycle control (S. pombe) (Cwf19l2), mRNA.	CWF19L2	3230401L03Rik; 9030209E10
NM_013477.3	Atp6v0d1	1.03	Mus musculus ATPase, H+ transporting, lysosomal V0 subunit D1 (Atp6v0d1), mRNA.	ATP6V0D1	Vma6; P39; Atp6d; AI267038; Ac39; VATX
NM_178917.2	Arrdc3	1.03		ARRDC3
NM_146226.1	Apeh	1.03	Mus musculus acylpeptide hydrolase (Apeh), mRNA.	APEH	MGC38101
NM_175687.1	A230050P20Rik	1.03	Mus musculus RIKEN cDNA A230050P20 gene (A230050P20Rik), mRNA.	A230050P20RIK
NM_153117.2	9530068E07Rik	1.03	Mus musculus RIKEN cDNA 9530068E07 gene (9530068E07Rik), mRNA.	9530068E07RIK	C85061; RP23-289H16.2; MGC28751
NM_173735.2	2310044G17Rik	1.03	Mus musculus RIKEN cDNA 2310044G17 gene (2310044G17Rik), mRNA.	2310044G17RIK	AI842544; AI853744; mKIAA1737
NM_033146.1	1500005A01Rik	1.03	Mus musculus RIKEN cDNA 1500005A01 gene (1500005A01Rik), mRNA.	1500005A01RIK	Cgi112
NM_023716.2	Tubb2b	1.02	Mus musculus tubulin, beta 2b (Tubb2b), mRNA.	TUBB2B	2410129E14Rik
NM_029704.1	Ttc19	1.02	Mus musculus tetratricopeptide repeat domain 19 (Ttc19), transcript variant 2, mRNA.	TTC19	2810460C24Rik; 2010204O13Rik; AI505442; RP23-330N10.4
NM_013671.2	Sod2	1.02		SOD2
NM_025535.1	Sar1b	1.02	Mus musculus SAR1 gene homolog B (S. cerevisiae) (Sar1b), mRNA.	SAR1B	Sara1b; CMRD; RP23-79E13.9; 2900019I22Rik; 2310075M17Rik; Sara2
NM_024182.4	Riok3	1.02	Mus musculus RIO kinase 3 (yeast) (Riok3), mRNA.	RIOK3	Sudd; D18Ertd331e; 1200013N13Rik; E130306C24Rik
NM_008943.1	Psen1	1.02		PSEN1
NM_133942.2	Plekha1	1.02	Mus musculus pleckstrin homology domain containing, family A (phosphoinositide binding specific) member 1 (Plekha1), mRNA.	PLEKHA1	C920009D07Rik; TAPP1; AA960558
NM_023196.2	Pla2g12a	1.02	Mus musculus phospholipase A2, group XIIA (Pla2g12a), transcript variant 1, mRNA.	PLA2G12A	Pla2g12; mGXII-1-PLA2; GXII; 2310004B05Rik; MGC58884; mGXII-1; Rossy
NM_008675.1	Nbl1	1.02	Mus musculus neuroblastoma, suppression of tumorigenicity 1 (Nbl1), mRNA.	NBL1	Dana; D4H1S1733E; NO3; MGC123430; DAN
NM_010809.1	Mmp3	1.02	Mus musculus matrix metallopeptidase 3 (Mmp3), mRNA.	MMP3	STR-1; SLN1; SLN-1; Stmy1; Str1
NM_028140.4	Mfsd8	1.02	Mus musculus major facilitator superfamily domain containing 8 (Mfsd8), mRNA.	MFSD8	MGC132950; MGC132949; AI836898; 2810423E13Rik
XM_001476583.1	LOC100046608	1.02	PREDICTED: Mus musculus similar to Bcl2-like protein (LOC100046608), mRNA.	LOC100046608
NM_010644.1	Klk1b26	1.02	Mus musculus kallikrein 1-related petidase b26 (Klk1b26), mRNA.	KLK1B26	mGK26; PRECE-2; Klk26; mGK-26; Egfbp2
NM_010167.1	Eya4	1.02		EYA4
NM_025516.4	Ergic3	1.02	Mus musculus ERGIC and golgi 3 (Ergic3), mRNA.	ERGIC3	NY-BR-84; 2310015B14Rik; DKFZp547A2190; CGI-54; D2Ucla1; Sdbcag84; AV318804
NM_172621.2	Clic5	1.02	Mus musculus chloride intracellular channel 5 (Clic5), mRNA.	CLIC5	B330005L24; 5730531E12Rik; jbg
NM_008823.3	Cfp	1.02	Mus musculus complement factor properdin (Cfp), mRNA.	CFP	BCFG; Pfc
NM_009792.2	Camk2a	1.02	Mus musculus calcium/calmodulin-dependent protein kinase II alpha (Camk2a), transcript variant 1, mRNA.	CAMK2A	mKIAA0968; R74975; CaMKII
NM_033617.3	Atp6v0b	1.02	Mus musculus ATPase, H+ transporting, lysosomal V0 subunit B (Atp6v0b), mRNA.	ATP6V0B	2310024H13Rik; VMA16; Atp6f
NM_007486.1	Arhgdib	1.02	Mus musculus Rho, GDP dissociation inhibitor (GDI) beta (Arhgdib), mRNA.	ARHGDIB	Ly-GDI; Gdid4; D4
NM_027922.1	Ankle2	1.02	Mus musculus ankyrin repeat and LEM domain containing 2 (Ankle2), mRNA.	ANKLE2	AI661024; 1110001J12Rik
NM_009731.1	Akr1b7	1.02	Mus musculus aldo-keto reductase family 1, member B7 (Akr1b7), mRNA.	AKR1B7	MGC107658; Avdp; MVDP
NM_197985.2	Adipor2	1.02		ADIPOR2
NM_021493.2	4933428G20Rik	1.02	Mus musculus RIKEN cDNA 4933428G20 gene (4933428G20Rik), mRNA.	4933428G20RIK	A330041B18Rik; Arhgap23
NM_175101.3	Tmem111	1.01	Mus musculus transmembrane protein 111 (Tmem111), mRNA.	TMEM111	0610039A15Rik; AI225901; AW260416
NM_153083.2	Thtpa	1.01	Mus musculus thiamine triphosphatase (Thtpa), mRNA.	THTPA	MGC38198; AW122966
NM_026942.2	Stoml1	1.01	Mus musculus stomatin-like 1 (Stoml1), mRNA.	STOML1	WPB72; UNC-24; 1810015E19Rik; STORP; SLP-1; AI847431
NM_027268.2	Scrn1	1.01	Mus musculus secernin 1 (Scrn1), mRNA.	SCRN1	AI852905; SES1; mKIAA0193; KIAA0193; 6330535A03Rik; 2810019K23Rik
NM_183163.2	Rhbdl2	1.01	Mus musculus rhomboid, veinlet-like 2 (Drosophila) (Rhbdl2), mRNA.	RHBDL2	9130416B15
NM_008983	Ptprk	1.01		PTPRK
NM_178726.3	Ppm1l	1.01	Mus musculus protein phosphatase 1 (formerly 2C)-like (Ppm1l), mRNA.	PPM1L	PP2C; AI481720; Ppp2ce; 3222401G13; PP2Cepsilon; 5930404J21Rik; KIAA4175; AW045850; Pp2ce; mKIAA4175
NM_020560.1	Mrps31	1.01	Mus musculus mitochondrial ribosomal protein S31 (Mrps31), nuclear gene encoding mitochondrial protein, mRNA.	MRPS31	Imogen44; AA960481; 1500002D03Rik; Imogen38
NM_030675.2	Krit1	1.01	Mus musculus KRIT1, ankyrin repeat containing (Krit1), mRNA.	KRIT1	BB155247; AI643869; 2010007K12Rik; Krit1B; AA432855; Krit1A; A630036P20Rik; Ccm1; AI450393; BB235701
NM_020586.1	Herpud2	1.01	Mus musculus HERPUD family member 2 (Herpud2), mRNA.	HERPUD2	5031400M07Rik; AB041580
NM_010322.2	Gnpat	1.01	Mus musculus glyceronephosphate O-acyltransferase (Gnpat), mRNA.	GNPAT	AU019525; DAPAT; DHAPAT; D1Ertd819e
NM_009603.1	Chrne	1.01	Mus musculus cholinergic receptor, nicotinic, epsilon polypeptide (Chrne), mRNA.	CHRNE	Acre
NM_025770.3	Atg10	1.01	Mus musculus autophagy-related 10 (yeast) (Atg10), mRNA.	ATG10	Atg10l; 5430428K15Rik; AI852123; Apg10p; APG10; 5330424L23Rik; Agp10; Apg10l
NM_013758.2	Add3	1.01	Mus musculus adducin 3 (gamma) (Add3), mRNA.	ADD3	AI463285; R75380
NM_009615.5	Adam17	1.01	Mus musculus a disintegrin and metallopeptidase domain 17 (Adam17), mRNA.	ADAM17	Tace; CD156b
NM_007397.2	Acvr2b	1.01	Mus musculus activin receptor IIB (Acvr2b), mRNA.	ACVR2B	MGC118477; ActRIIB
NM_172724.3	AA881470	1.01	Mus musculus EST AA881470 (AA881470), transcript variant 1, mRNA.	AA881470
NM_001083319.1	Ubp1	1	Mus musculus upstream binding protein 1 (Ubp1), transcript variant 1, mRNA.	UBP1	Cp2b; LBP-1b; LBP-1a; NF2d9
NM_023716.1	Tubb2b	1	Mus musculus tubulin, beta 2b (Tubb2b), mRNA.	TUBB2B	2410129E14Rik
NM_011421.1	Smpd1	1	Mus musculus sphingomyelin phosphodiesterase 1, acid lysosomal (Smpd1), mRNA.	SMPD1	aSMase; A-SMase; ASM
NM_027868.2	Slc41a3	1	Mus musculus solute carrier family 41, member 3 (Slc41a3), transcript variant 1, mRNA.	SLC41A3	SLC41A1-L2; AI480742; 1010001P06Rik
NM_134013.3	Psme4	1	Mus musculus proteasome (prosome, macropain) activator subunit 4 (Psme4), mRNA.	PSME4	AA409398; TEMO; AU041366; KIAA0077; mKIAA0077
NM_018884.1	Pdzrn3	1	Mus musculus PDZ domain containing RING finger 3 (Pdzrn3), mRNA.	PDZRN3	1110020C07Rik; AL023082; LNX3; Semcap3; AI429718
NM_011862.2	Pacsin2	1	Mus musculus protein kinase C and casein kinase substrate in neurons 2 (Pacsin2), mRNA.	PACSIN2	AI197433
NM_020560.1	Mrps31	1	Mus musculus mitochondrial ribosomal protein S31 (Mrps31), nuclear gene encoding mitochondrial protein, mRNA.	MRPS31	Imogen44; AA960481; 1500002D03Rik; Imogen38
XM_001479238.1	LOC100047963	1	PREDICTED: Mus musculus similar to ADIR1 (LOC100047963), mRNA.	LOC100047963
XM_001476835.1	LOC100046802	1	PREDICTED: Mus musculus similar to Inhbb protein (LOC100046802), mRNA.	LOC100046802
NM_172662.1	Gtdc1	1	Mus musculus glycosyltransferase-like domain containing 1 (Gtdc1), mRNA.	GTDC1	E330008O22Rik
NM_133852.2	Golga2	1	Mus musculus golgi autoantigen, golgin subfamily a, 2 (Golga2), transcript variant 1, mRNA. XM_917195 XM_924742 XM_924744 XM_924745 XM_924752 XM_924758 XM_990733 XM_990778 XM_990810 XM_990841 XM_990863	GOLGA2	GM 130; golgin-95; KIAA4150; AW555139; GM-130; mKIAA4150; GM130
NM_019580.4	Gde1	1	Mus musculus glycerophosphodiester phosphodiesterase 1 (Gde1), mRNA.	GDE1	RGS16; 1200003M13Rik; GDE1
NM_027402.2	Fndc5	1	Mus musculus fibronectin type III domain containing 5 (Fndc5), mRNA.	FNDC5	Pxp; MGC129465; C87088; PeP; MGC129464; 1500001L03Rik; AI836596
NM_021428.4	Dexi	1	Mus musculus dexamethasone-induced transcript (Dexi), mRNA.	DEXI	D16Bwg0586e; AI836170; Myle; AW413143; 1810029J14Rik
NM_181728.1	Art3	1	Mus musculus ADP-ribosyltransferase 3 (Art3), mRNA.	ART3	4930569O04Rik
NM_013469.1	Anxa11	1	Mus musculus annexin A11 (Anxa11), mRNA.	ANXA11	Anx11; A830099O17Rik
NM_172656.5	Als2cr2	1	Mus musculus amyotrophic lateral sclerosis 2 (juvenile) chromosome region, candidate 2 (human) (Als2cr2), mRNA.	ALS2CR2	ILPIPA; ILPIP; B830008M19; D1Ucla2; AA792893; PRO1038; Papk
NM_183256.2	2310016M24Rik	1	Mus musculus RIKEN cDNA 2310016M24 gene (2310016M24Rik), mRNA.	2310016M24RIK	MGC106475; AA959804
NM_178398.2	Wipi2	-1	Mus musculus WD repeat domain, phosphoinositide interacting 2 (Wipi2), mRNA.	WIPI2	1110018O08Rik; 2510001I10Rik
NM_021322.1	Wdr4	-1	Mus musculus WD repeat domain 4 (Wdr4), mRNA.	WDR4	D530049K22Rik; AI415180; AI448349
NM_001005506.2	Txlna	-1	Mus musculus taxilin alpha (Txlna), mRNA.	TXLNA	Txln; AW209241; Il14; MGC77972; AI425952; MGC86145; 2600010N21Rik
NM_025695.4	Smc6	-1	Mus musculus structural maintenance of chromosomes 6 (Smc6), mRNA.	SMC6	Smc6l1; KIAA4103; MGC96146; AA990493; AW742439; AU018782; 3830418C19Rik; mKIAA4103; 2810489L22Rik
NM_001001882.2	Rtel1	-1	Mus musculus regulator of telomere elongation helicase 1 (Rtel1), mRNA.	RTEL1	AW540478; Rtel; AI451565
NM_009075.2	Rpia	-1	Mus musculus ribose 5-phosphate isomerase A (Rpia), mRNA.	RPIA	RPI
NM_026453.3	Rbm13	-1	Mus musculus RNA binding motif protein 13 (Rbm13), mRNA.	RBM13	AI314911; 2600016B03Rik
NM_175686.3	Prrx1	-1	Mus musculus paired related homeobox 1 (Prrx1), transcript variant 2, mRNA.	PRRX1	Prx1; mHox; Pmx1; AA755424; AI385634; A230024N07Rik; K-2; AI843499
NM_013768.1	Prmt5	-1	Mus musculus protein arginine N-methyltransferase 5 (Prmt5), mRNA.	PRMT5	Jbp1; Skb1
NM_199469.1	Nploc4	-1	Mus musculus nuclear protein localization 4 homolog (S. cerevisiae) (Nploc4), mRNA.	NPLOC4	RP23-82I5.6; mKIAA1499; Npl4; AK129375; KIAA1499
NM_001081462.1	Gtf2ird1	-1	Mus musculus general transcription factor II I repeat domain-containing 1 (Gtf2ird1), transcript variant 2, mRNA.	GTF2IRD1	WBSCR11; BEN; MGC102438; ESTM9; MusTRD1; 1700012P16Rik; Cream1; Gtf2il; X83320; GTF3
NM_029522.1	Gpsm2	-1	Mus musculus G-protein signalling modulator 2 (AGS3-like, C. elegans) (Gpsm2), mRNA.	GPSM2	6230410J09Rik; Pins
NM_007908	Eef2k	-1		EEF2K
NM_010073.2	Dpm2	-1	Mus musculus dolichol-phosphate (beta-D) mannosyltransferase 2 (Dpm2), mRNA.	DPM2	R75484; AW557993
NM_026866.2	Disp1	-1	Mus musculus dispatched homolog 1 (Drosophila) (Disp1), mRNA.	DISP1	1190008H24Rik; DispA
NM_026384.3	Dgat2	-1	Mus musculus diacylglycerol O-acyltransferase 2 (Dgat2), mRNA.	DGAT2	DGAT-2; 0610010B06Rik
NM_009836.1	Cct3	-1	Mus musculus chaperonin subunit 3 (gamma) (Cct3), mRNA.	CCT3	AL024092; Cctg; Tcp1-rs3; TriC-P5
NM_001033243.2	Ccdc114	-1	Mus musculus coiled-coil domain containing 114 (Ccdc114), mRNA. XM_925312	CCDC114
NM_009794.2	Capn2	-1	Mus musculus calpain 2 (Capn2), mRNA.	CAPN2	m-calpin; m-calpain; AI326419; Capa2; Capa-2
NM_021505.2	Anapc5	-1	Mus musculus anaphase-promoting complex subunit 5 (Anapc5), transcript variant 1, mRNA.	ANAPC5	AA986414; AA536819; 2510006G12Rik; Anpc5; AA408751
NM_007436.1	Aldh3a1	-1	Mus musculus aldehyde dehydrogenase family 3, subfamily A1 (Aldh3a1), mRNA.	ALDH3A1	Ahd-4; Aldh3; Ahd4; Aldh
NM_172666.2	Agps	-1	Mus musculus alkylglycerone phosphate synthase (Agps), mRNA.	AGPS	9930035G10Rik; 5832437L22; ADHAPS; ADAP-S; ADPS; ALDHPSY; AW123847; ADAS
NM_001004143.2	Usp22	-1.01	Mus musculus ubiquitin specific peptidase 22 (Usp22), mRNA.	USP22	KIAA1063; AI427806; MGC91200; mKIAA1063; 9330200A01
NM_019675.2	Stmn4	-1.01	Mus musculus stathmin-like 4 (Stmn4), mRNA.	STMN4	R75359; RB3; Lagl
NM_009055.2	Rfx1	-1.01	Mus musculus regulatory factor X, 1 (influences HLA class II expression) (Rfx1), mRNA.	RFX1	AI385641; AI047719
NM_026163.1	Pkp2	-1.01	Mus musculus plakophilin 2 (Pkp2), mRNA.	PKP2	1200008D14Rik; AA516617; 1200012P04Rik
NM_021554.2	Mettl9	-1.01	Mus musculus methyltransferase like 9 (Mettl9), mRNA.	METTL9	0610012D09Rik; Drev; AA517660; MNCb-5680
NM_008316.2	Hus1	-1.01	Mus musculus Hus1 homolog (S. pombe) (Hus1), mRNA.	HUS1	mHus1
NM_010173.3	Faah	-1.01	Mus musculus fatty acid amide hydrolase (Faah), mRNA.	FAAH	AW412498
NM_021292.1	Evc	-1.01	Mus musculus Ellis van Creveld gene homolog (human) (Evc), mRNA.	EVC
NM_019819.3	Dusp14	-1.01	Mus musculus dual specificity phosphatase 14 (Dusp14), mRNA.	DUSP14	D11Ertd395e; MKP-L; Mkp6; 2310042C07Rik; 1110014C10Rik
NM_021720.1	Donson	-1.01	Mus musculus downstream neighbor of SON (Donson), mRNA.	DONSON	1110025J21Rik; ORF60; AI845729
NM_144553.1	Dlg7	-1.01	Mus musculus discs, large homolog 7 (Drosophila) (Dlg7), mRNA.	DLG7	C86398; mKIAA0008; Hurp; C77459
NM_148948.2	Dicer1	-1.01	Mus musculus Dicer1, Dcr-1 homolog (Drosophila) (Dicer1), mRNA.	DICER1	mKIAA0928; 1110006F08Rik; D12Ertd7e
NM_025351.2	Chchd6	-1.01	Mus musculus coiled-coil-helix-coiled-coil-helix domain containing 6 (Chchd6), mRNA.	CHCHD6	1700021B03Rik; 0710001P09Rik
NM_009873.2	Cdk6	-1.01	Mus musculus cyclin-dependent kinase 6 (Cdk6), mRNA.	CDK6	Crk2; 5830411I20; AI504062
NM_024178.2	Alg14	-1.01	Mus musculus asparagine-linked glycosylation 14 homolog (yeast) (Alg14), mRNA.	ALG14	AI854024; 5430428G01Rik
NM_145954.1	Aldh16a1	-1.01	Mus musculus aldehyde dehydrogenase 16 family, member A1 (Aldh16a1), mRNA.	ALDH16A1	mFLJ00209; FLJ00209; 2410004H02Rik; AI452234; MGC19339
NM_001004174.1	AA467197	-1.01	Mus musculus expressed sequence AA467197 (AA467197), mRNA.	AA467197	RP23-101F14.3; Nmes1; MGC58382
NM_009564.1	Zfp64	-1.02	Mus musculus zinc finger protein 64 (Zfp64), mRNA.	ZFP64
NM_146183.1	Zfp428	-1.02	Mus musculus zinc finger protein 428 (Zfp428), mRNA.	ZFP428	MGC38830; AW047854; 2410005H09Rik
NM_178397.2	Ubxd8	-1.02	Mus musculus UBX domain containing 8 (Ubxd8), mRNA.	UBXD8	mKIAA0887; AI462440; 2210404D11Rik
NM_025334.3	Txndc12	-1.02	Mus musculus thioredoxin domain containing 12 (endoplasmic reticulum) (Txndc12), mRNA.	TXNDC12	0610040B21Rik; ERp19
NM_001078649.1	Tmem134	-1.02	Mus musculus transmembrane protein 134 (Tmem134), transcript variant 1, mRNA.	TMEM134	2410001H17Rik; AI463452
NM_001080969.1	Thg1l	-1.02	Mus musculus tRNA-histidine guanylyltransferase 1-like (S. cerevisiae) (Thg1l), mRNA.	THG1L	AA387658; 5730409G07Rik; RP23-298M7.6; 1700121M19Rik; MGC107321
NM_016737.1	Stip1	-1.02	Mus musculus stress-induced phosphoprotein 1 (Stip1), mRNA.	STIP1	STI1; p60; Hop; mSTI1
NM_011311.1	S100a4	-1.02	Mus musculus S100 calcium binding protein A4 (S100a4), mRNA.	S100A4	18A2; pk9a; 42a; FSp1; PeL98; Mts1; metastasin; Capl
NM_172437.2	Pus7l	-1.02	Mus musculus pseudouridylate synthase 7 homolog (S. cerevisiae)-like (Pus7l), mRNA.	PUS7L	3000003F02Rik
NM_019731.1	Nme4	-1.02	Mus musculus non-metastatic cells 4, protein expressed in (Nme4), mRNA.	NME4	5730493H09Rik; Nm23M4; NM23-M4; 2810024O08Rik; 2610027N22Rik
NM_017464.2	Nedd9	-1.02	Mus musculus neural precursor cell expressed, developmentally down-regulated gene 9 (Nedd9), mRNA.	NEDD9	E230025G09Rik
NM_145137.1	Mgl2	-1.02		MGL2
NM_010577.2	Itga5	-1.02	Mus musculus integrin alpha 5 (fibronectin receptor alpha) (Itga5), mRNA.	ITGA5	Cd49e; Fnra
NM_027901.2	Gtf3c2	-1.02	Mus musculus general transcription factor IIIC, polypeptide 2, beta (Gtf3c2), mRNA.	GTF3C2	AI225816; mKIAA0011; AU041069; 1300004C11Rik; 2610510G03Rik; TFIIIC110
NM_026231.2	Gstcd	-1.02	Mus musculus glutathione S-transferase, C-terminal domain containing (Gstcd), mRNA.	GSTCD	MGC74393; 4933434L15Rik
NM_207669	Gabpb1	-1.02		GABPB1
NM_023595.5	Dut	-1.02	Mus musculus deoxyuridine triphosphatase (Dut), nuclear gene encoding mitochondrial protein, mRNA.	DUT	5031412I06Rik; dUTPase; D2Bwg0749e; 5133400F09Rik; Dutp
NM_145975.1	Ddx46	-1.02		DDX46
NM_134095.2	D15Wsu75e	-1.02	Mus musculus DNA segment, Chr 15, Wayne State University 75, expressed (D15Wsu75e), mRNA.	D15WSU75E	AI427858; AI850401
NM_028868.1	Cxxc1	-1.02	Mus musculus CXXC finger 1 (PHD domain) (Cxxc1), mRNA.	CXXC1	5830420C16Rik; Cgbp; 2410002I16Rik; PHF18; AI426635
NM_007691.2	Chek1	-1.02	Mus musculus checkpoint kinase 1 homolog (S. pombe) (Chek1), mRNA.	CHEK1	rad27; Chk1; C85740
NM_009739.3	Bckdk	-1.02	Mus musculus branched chain ketoacid dehydrogenase kinase (Bckdk), nuclear gene encoding mitochondrial protein, mRNA.	BCKDK	AI327402
NM_030560.2	BC003993	-1.02	Mus musculus cDNA sequence BC003993 (BC003993), mRNA.	BC003993	MGC107219; B230213M24; MGC7531; mKIAA1604; AL022752; AI173004; AA684037; MGC107450
NM_018758.1	Apba3	-1.02	Mus musculus amyloid beta (A4) precursor protein-binding, family A, member 3 (Apba3), mRNA.	APBA3	lin-10; AW208791; Mint-3; X11gamma; mint3
NM_001037725.1	Als2cr13	-1.02	Mus musculus amyotrophic lateral sclerosis 2 (juvenile) chromosome region, candidate 13 (human) (Als2cr13), transcript variant 1, mRNA.	ALS2CR13	6330416D14Rik; 2810425F24Rik; MGC90831
NM_011759.1	Zfp41	-1.03		ZFP41
NM_011677.2	Ung	-1.03	Mus musculus uracil DNA glycosylase (Ung), transcript variant 2, mRNA.	UNG	UNG1; UNG2
NM_144918.2	Smyd5	-1.03	Mus musculus SET and MYND domain containing 5 (Smyd5), mRNA.	SMYD5	Rai15; MGC29044; Rrg1; AW536703; NN8-4AG
NM_175090.3	Slc31a1	-1.03	Mus musculus solute carrier family 31, member 1 (Slc31a1), mRNA.	SLC31A1	AI787263; 4930445G01Rik; AU016967; Ctr1
NM_198163.1	Rab35	-1.03	Mus musculus RAB35, member RAS oncogene family (Rab35), mRNA.	RAB35	RAB1C; H-ray; 9530019H02Rik; RAY; AU040256
NM_021496.1	Pvrl3	-1.03	Mus musculus poliovirus receptor-related 3 (Pvrl3), transcript variant beta, mRNA.	PVRL3	AA407785; AW538082; AU016832; 2610301B19Rik; 4921513D19Rik; 3000002N23Rik
NM_011127.1	Prrx1	-1.03		PRRX1
NM_018785.2	Prpf40a	-1.03	Mus musculus PRP40 pre-mRNA processing factor 40 homolog A (yeast) (Prpf40a), mRNA.	PRPF40A	FBP11; Fnbp11; Fnbp3; 2810012K09Rik
NM_178891.4	Prmt6	-1.03	Mus musculus protein arginine N-methyltransferase 6 (Prmt6), mRNA.	PRMT6	BB233495; Hrmt1l6; AW124876
NM_175934.2	Ppp1r10	-1.03	Mus musculus protein phosphatase 1, regulatory subunit 10 (Ppp1r10), mRNA.	PPP1R10	CAT53; 2610025H06Rik; FB19; D17Ertd808e; PNUTS
NM_173019.5	Pfkfb4	-1.03	Mus musculus 6-phosphofructo-2-kinase/fructose-2,6-biphosphatase 4 (Pfkfb4), mRNA.	PFKFB4	C230090D14
NM_029595.3	Pbp2	-1.03	Mus musculus phosphatidylethanolamine binding protein 2 (Pbp2), mRNA.	PBP2	MGC130303; Pebp2; AI326308; MGC130302; Pebp-2; 1700023A18Rik
NM_008688.3	Nfic	-1.03	Mus musculus nuclear factor I/C (Nfic), transcript variant 1, mRNA.	NFIC	NF1-C; AA589446; 1500041O16Rik; 1110019L22Rik; AI746521
NM_026080.2	Mrps24	-1.03	Mus musculus mitochondrial ribosomal protein S24 (Mrps24), nuclear gene encoding mitochondrial protein, mRNA.	MRPS24	3110030K20Rik; Rpms24; AI414579
XM_001478884.1	LOC100047800	-1.03	PREDICTED: Mus musculus similar to RAP1, GTP-GDP dissociation stimulator 1 (LOC100047800), mRNA.	LOC100047800
XM_001472489.1	LOC100044468	-1.03	PREDICTED: Mus musculus similar to nemo-like kinase (LOC100044468), mRNA.	LOC100044468
NM_029571.2	Kti12	-1.03	Mus musculus KTI12 homolog, chromatin associated (S. cerevisiae) (Kti12), mRNA.	KTI12	AU014758; 1110001A12Rik; AI326810
NM_001003963.2	Dnmt3b	-1.03	Mus musculus DNA methyltransferase 3B (Dnmt3b), transcript variant 4, mRNA.	DNMT3B	MGC124407
NM_080837.1	D17Wsu104e	-1.03		D17WSU104E
NM_025680.3	Ctnnbl1	-1.03	Mus musculus catenin, beta like 1 (Ctnnbl1), mRNA.	CTNNBL1	NAP; P14L; NYD-SP19; 5730471K09Rik; FLJ21108
NM_199032.2	Cep135	-1.03	Mus musculus centrosomal protein 135 (Cep135), mRNA.	CEP135	Cep4; Gm1044; MGC86039; BC062951
NM_020006.1	Cdc42ep4	-1.03	Mus musculus CDC42 effector protein (Rho GTPase binding) 4 (Cdc42ep4), mRNA.	CDC42EP4	Borg4; 1500041M20Rik; CEP4
NM_016742.4	Cdc37	-1.03	Mus musculus cell division cycle 37 homolog (S. cerevisiae) (Cdc37), mRNA.	CDC37	p50Cdc37; p50
NM_011274.4	C80913	-1.03	Mus musculus expressed sequence C80913 (C80913), mRNA.	C80913	NNX3; Rmp
NM_025840.2	Bzw2	-1.03	Mus musculus basic leucine zipper and W2 domains 2 (Bzw2), mRNA.	BZW2	1110001I24Rik; Bdm2; HSPC028; MGC7203
NM_198631.1	BC057627	-1.03	Mus musculus cDNA sequence BC057627 (BC057627), mRNA.	BC057627	Gm768; KIAA1064; mKIAA1064; MGC67629
NM_013717.2	B9d1	-1.03	Mus musculus B9 protein domain 1 (B9d1), mRNA.	B9D1	AW045994; B9
NM_198223.1	Aspscr1	-1.03	Mus musculus alveolar soft part sarcoma chromosome region, candidate 1 (human) (Aspscr1), transcript variant 2, mRNA.	ASPSCR1	ASPS; ASPC; ASPCR1; TUG; 1190006K01Rik; ASPL; RCC17
NM_025371.1	Acy1	-1.03	Mus musculus aminoacylase 1 (Acy1), mRNA.	ACY1	Acy-1; 1110014J22Rik
NM_028963.2	4933427D14Rik	-1.03	Mus musculus RIKEN cDNA 4933427D14 gene (4933427D14Rik), mRNA.	4933427D14RIK	RP23-207N15.3; C85113
NM_030172.2	2610021K21Rik	-1.03	Mus musculus RIKEN cDNA 2610021K21 gene (2610021K21Rik), mRNA.	2610021K21RIK	2610110A13Rik
NM_028624.1	1110017D15Rik	-1.03	Mus musculus RIKEN cDNA 1110017D15 gene (1110017D15Rik), transcript variant 2, mRNA. XM_896996 XM_911474 XM_921988 XM_921993 XM_921997 XM_922001 XM_922006 XM_984085 XM_984115 XM_984145 XM_984173 XM_984201 XM_984239	1110017D15RIK	Cbe1; RP23-100C7.3; smrp1
NM_019942.2	2012-09-06	-1.03	Mus musculus septin 6 (Sept6), mRNA.	2012-09-06	2810035H17Rik; C920001C06Rik; Sep6; mKIAA0128; KIAA0128
NM_011710.2	Wars	-1.04	Mus musculus tryptophanyl-tRNA synthetase (Wars), mRNA.	WARS	WRS
NM_001040695.1	Uevld	-1.04	Mus musculus UEV and lactate/malate dehyrogenase domains (Uevld), mRNA.	UEVLD	Attp; 8430408E05Rik
NM_001033271.3	Tmem55b	-1.04	Mus musculus transmembrane protein 55b (Tmem55b), mRNA. XM_919952 XM_919965	TMEM55B	BC039161; MGC118137
NM_152220.1	Stx3	-1.04	Mus musculus syntaxin 3 (Stx3), transcript variant A, mRNA.	STX3	AV006285; AW536415; AA960228
NM_009087.1	Rpo1-3	-1.04	Mus musculus RNA polymerase 1-3 (Rpo1-3), transcript variant 1, mRNA.	RPO1-3	AU018636; MGC107156; 16kDa; mRPA16; 1110003G10Rik; C81327
NM_172261.2	Ppp1r9b	-1.04	Mus musculus protein phosphatase 1, regulatory subunit 9B (Ppp1r9b), mRNA.	PPP1R9B	MGC38940
NM_026398.2	Pop5	-1.04	Mus musculus processing of precursor 5, ribonuclease P/MRP family (S. cerevisiae) (Pop5), mRNA.	POP5	AW049989; 2700077E03Rik; 1500019J17Rik; Rnasep3
NM_019645.2	Pkp1	-1.04	Mus musculus plakophilin 1 (Pkp1), mRNA.	PKP1	AI528551
NM_001043355.2	Mtap6	-1.04	Mus musculus microtubule-associated protein 6 (Mtap6), transcript variant 3, mRNA.	MTAP6	STOP; 2810411E12Rik
NM_025305.1	Mrps7	-1.04	Mus musculus mitchondrial ribosomal protein S7 (Mrps7), mRNA.	MRPS7	Rpms7; MRP-S7
NM_025569.1	Mgst3	-1.04	Mus musculus microsomal glutathione S-transferase 3 (Mgst3), mRNA.	MGST3	GST-III; 2010306B17Rik; 2010012L10Rik; 2700004G04Rik; AA516734
XR_033484.1	LOC100047615	-1.04	PREDICTED: Mus musculus similar to 40S ribosomal protein S17 (LOC100047615), misc RNA.	LOC100047615
XM_001472411.1	LOC100044103	-1.04	PREDICTED: Mus musculus similar to mKIAA1645 protein (LOC100044103), mRNA.	LOC100044103
NM_008484.2	Lamb3	-1.04	Mus musculus laminin, beta 3 (Lamb3), mRNA.	LAMB3
NM_010655.3	Kpna2	-1.04	Mus musculus karyopherin (importin) alpha 2 (Kpna2), mRNA.	KPNA2	IPOA1; Rch1; 2410044B12Rik; MGC91246
NM_025888.5	Kctd20	-1.04	Mus musculus potassium channel tetramerisation domain containing 20 (Kctd20), mRNA. XM_923925 XM_923928 XM_923933	KCTD20	AI451943; D17Ertd562e; 2410004N11Rik; AW541186
NM_144886.2	Exosc2	-1.04	Mus musculus exosome component 2 (Exosc2), mRNA.	EXOSC2	MGC30456; Rrp4
NM_144866.3	Etf1	-1.04	Mus musculus eukaryotic translation termination factor 1 (Etf1), mRNA.	ETF1	ERF; TB3-1; MGC18745; ERF1; D6Ertd109e; SUP45L1; AI463371
NM_010119.5	Ehd1	-1.04	Mus musculus EH-domain containing 1 (Ehd1), mRNA.	EHD1	RME-1; Past1; AA409636
NM_021354.1	Drg2	-1.04	Mus musculus developmentally regulated GTP binding protein 2 (Drg2), mRNA.	DRG2	AI461605; AI255295
NM_028266.4	Col16a1	-1.04	Mus musculus collagen, type XVI, alpha 1 (Col16a1), mRNA.	COL16A1	A530052M23Rik; 2700007F12Rik; CA1F; AI838662
NM_153098.2	Cd109	-1.04	Mus musculus CD109 antigen (Cd109), mRNA.	CD109	9930012E15Rik; GARP; AI480638
NM_001035854.2	Ap2b1	-1.04	Mus musculus adaptor-related protein complex 2, beta 1 subunit (Ap2b1), transcript variant 1, mRNA.	AP2B1	1300012O03Rik; AI788979
NM_009614.2	Adam15	-1.04	Mus musculus a disintegrin and metallopeptidase domain 15 (metargidin) (Adam15), transcript variant 2, mRNA.	ADAM15	metargidin; MDC15
NM_026558.2	6720467C03Rik	-1.04	Mus musculus RIKEN cDNA 6720467C03 gene (6720467C03Rik), mRNA.	6720467C03RIK
NM_025880.3	2410002F23Rik	-1.04	Mus musculus RIKEN cDNA 2410002F23 gene (2410002F23Rik), mRNA.	2410002F23RIK
NM_033144.1	2012-09-08	-1.04	Mus musculus septin 8 (Sept8), mRNA.	2012-09-08	Sepl; AW046166; mKIAA0202
NM_009564.1	Zfp64	-1.05	Mus musculus zinc finger protein 64 (Zfp64), mRNA.	ZFP64
NM_029767.2	Rps9	-1.05	Mus musculus ribosomal protein S9 (Rps9), mRNA.	RPS9	AL022771; AL022885; MGC4138; 3010033P07Rik
NM_019869.2	Rbm14	-1.05	Mus musculus RNA binding motif protein 14 (Rbm14), mRNA.	RBM14	p16; Sytip; 1300007E16Rik; p16K
NM_009391.3	Ran	-1.05	Mus musculus RAN, member RAS oncogene family (Ran), mRNA.	RAN
NM_001033206.2	Pwwp2b	-1.05	Mus musculus PWWP domain containing 2B (Pwwp2b), transcript variant 2, mRNA.	PWWP2B	D7Ertd517e; D930023J19Rik; AI594893
NM_007982.1	Ptk2	-1.05	Mus musculus PTK2 protein tyrosine kinase 2 (Ptk2), mRNA.	PTK2	FRNK; FAK; mKIAA4203; Fadk; KIAA4203
NM_172697.1	Prpf38a	-1.05	Mus musculus PRP38 pre-mRNA processing factor 38 (yeast) domain containing A (Prpf38a), mRNA.	PRPF38A	2410002M20Rik
NM_031869.2	Prkab1	-1.05	Mus musculus protein kinase, AMP-activated, beta 1 non-catalytic subunit (Prkab1), mRNA.	PRKAB1	E430008F22; 1300015D22Rik; AU021155
NM_001081458.1	Ppp2r5c	-1.05	Mus musculus protein phosphatase 2, regulatory subunit B (B56), gamma isoform (Ppp2r5c), transcript variant 3, mRNA.	PPP2R5C	mKIAA0044; D12Bwg0916e; AI060890; 2610043M05Rik; AW545884; 2700063L20Rik
NM_016714.2	Nup50	-1.05	Mus musculus nucleoporin 50 (Nup50), mRNA.	NUP50	Npap60; 1700030K07Rik; AI413123
NM_026561.3	Nt5c3l	-1.05	Mus musculus 5'-nucleotidase, cytosolic III-like (Nt5c3l), mRNA.	NT5C3L	2610037D24Rik; AI841843; C330027I04Rik
NM_019671.2	Net1	-1.05	Mus musculus neuroepithelial cell transforming gene 1 (Net1), transcript variant 1, mRNA.	NET1	AU015857; 0610025H04Rik; mNET1; 9530071N24Rik; AI604373; Net1a
NM_025878	Mrps18b	-1.05		MRPS18B
NM_175386.3	Lhfp	-1.05	Mus musculus lipoma HMGIC fusion partner (Lhfp), mRNA.	LHFP	2810489O06Rik; AI194968
NM_027189.1	Gemin7	-1.05	Mus musculus gem (nuclear organelle) associated protein 7 (Gemin7), mRNA.	GEMIN7	AI461688; AI120175; 2400008I04Rik
NM_028274.2	Exosc6	-1.05	Mus musculus exosome component 6 (Exosc6), mRNA.	EXOSC6	MGC151362; Mtr3; C76919; 2610510N21Rik
NM_021448.2	Elp2	-1.05	Mus musculus elongation protein 2 homolog (S. cerevisiae) (Elp2), mRNA.	ELP2	Statip1; Epl2; StIP1; AU023723
NM_007892.2	E2f5	-1.05	Mus musculus E2F transcription factor 5 (E2f5), mRNA.	E2F5	E2F-5; AU024671
NM_024442.1	Cyp4f16	-1.05	Mus musculus cytochrome P450, family 4, subfamily f, polypeptide 16 (Cyp4f16), mRNA.	CYP4F16	2310021J05Rik; AI746515
NM_010926.4	Cox4nb	-1.05	Mus musculus COX4 neighbor (Cox4nb), mRNA.	COX4NB	Noc4
NM_007732.1	Col17a1	-1.05	Mus musculus collagen, type XVII, alpha 1 (Col17a1), mRNA.	COL17A1	Bpag2; BP180; Bpag
NM_001081001.1	Brca2	-1.05	Mus musculus breast cancer 2 (Brca2), transcript variant 1, mRNA.	BRCA2	Fancd1; RAB163; AW045498; AI256696
NM_133919.3	Aff1	-1.05	Mus musculus AF4/FMR2 family, member 1 (Aff1), transcript variant 2, mRNA.	AFF1	Mllt2h; 9630032B01Rik; AW319193; Rob; Af4
NM_028469.3	3110082I17Rik	-1.05	Mus musculus RIKEN cDNA 3110082I17 gene (3110082I17Rik), mRNA.	3110082I17RIK	AW411904
NM_029646.1	2010004A03Rik	-1.05	Mus musculus RIKEN cDNA 2010004A03 gene (2010004A03Rik), mRNA.	2010004A03RIK	AI593503
NM_028077.2	1810055G02Rik	-1.05	Mus musculus RIKEN cDNA 1810055G02 gene (1810055G02Rik), mRNA.	1810055G02RIK	AI256204
NM_026507.3	Zwilch	-1.06	Mus musculus Zwilch, kinetochore associated, homolog (Drosophila) (Zwilch), mRNA.	ZWILCH	2310031L18Rik
NM_177362.2	Zfp771	-1.06	Mus musculus zinc finger protein 771 (Zfp771), mRNA.	ZFP771	G630024C07Rik
NM_153552.2	Thoc1	-1.06	Mus musculus THO complex 1 (Thoc1), mRNA.	THOC1	MGC28284; 3110002N20Rik; AW107452; NMP-84
NM_025285.2	Stmn2	-1.06	Mus musculus stathmin-like 2 (Stmn2), mRNA.	STMN2	SCG10; AI159727; Scgn10; Stmb2
NM_028122	Slc14a1	-1.06		SLC14A1
NM_028385.1	Setd5	-1.06	Mus musculus SET domain containing 5 (Setd5), mRNA.	SETD5	mKIAA1757; 2900045N06Rik; C85544; C330007C20; MGC90828; FLJ10707
NM_026047.4	Rnf219	-1.06	Mus musculus ring finger protein 219 (Rnf219), mRNA.	RNF219	AI451544; 2810449K13Rik; MGC35679
NM_031868.2	Ppp1ca	-1.06	Mus musculus protein phosphatase 1, catalytic subunit, alpha isoform (Ppp1ca), mRNA.	PPP1CA	dism2; Ppp1c
NM_029404.2	Phf14	-1.06	Mus musculus PHD finger protein 14 (Phf14), mRNA.	PHF14	mKIAA0783; 1110001C23Rik; 5730446A07Rik; 4932409F11Rik; KIAA0783; AV297001; AA623952
NM_030250.1	Nus1	-1.06	Mus musculus nuclear undecaprenyl pyrophosphate synthase 1 homolog (S. cerevisiae) (Nus1), mRNA.	NUS1	D10Ertd438e; AW538011; 1600027K07Rik; MGC7199; AU019165; BC003223
NM_011956.2	Nubp2	-1.06	Mus musculus nucleotide binding protein 2 (Nubp2), mRNA.	NUBP2	D17Wsu11e
NM_026119.3	Med4	-1.06	Mus musculus mediator of RNA polymerase II transcription, subunit 4 homolog (yeast) (Med4), mRNA.	MED4	HSPC126; 2410046H15Rik; TRAP36; Vdirp; DRIP36; Vdrip
NM_153058.3	Mapre2	-1.06	Mus musculus microtubule-associated protein, RP/EB family, member 2 (Mapre2), mRNA.	MAPRE2	RP1; EB1; C820009F03Rik; D18Abb1e; AI314113; EB2
XM_001479497.1	LOC100047998	-1.06	PREDICTED: Mus musculus similar to ribosomal protein L37a (LOC100047998), mRNA.	LOC100047998
NM_001033236.2	Gm71	-1.06	Mus musculus gene model 71, (NCBI) (Gm71), mRNA.	GM71
NM_008761.2	Fxyd5	-1.06	Mus musculus FXYD domain-containing ion transport regulator 5 (Fxyd5), mRNA.	FXYD5	RIC; Oit2; EF-8
NM_010169.3	F2r	-1.06	Mus musculus coagulation factor II (thrombin) receptor (F2r), mRNA.	F2R	Cf2r; Par1; AI482343; ThrR; MGC28086
NM_016699.1	Exosc10	-1.06	Mus musculus exosome component 10 (Exosc10), mRNA.	EXOSC10	PM-Scl; Pmscl2; PM/Scl-100; RRP6; p4; p2; p3
XM_130951.1	Dpm3	-1.06		DPM3
NM_020329.3	Dolpp1	-1.06	Mus musculus dolichyl pyrophosphate phosphatase 1 (Dolpp1), mRNA.	DOLPP1	AB030189; LSFR2; 0610011H20Rik
NM_010054.1	Dlx2	-1.06	Mus musculus distal-less homeobox 2 (Dlx2), mRNA.	DLX2	Tes-1; Dlx-2; AW121999
NM_178363.3	Ylpm1	-1.07	Mus musculus YLP motif containing 1 (Ylpm1), mRNA.	YLPM1	Zap3; ZAP; A930013E17Rik; AI851834
NM_009446.2	Tuba3a	-1.07	Mus musculus tubulin, alpha 3A (Tuba3a), mRNA.	TUBA3A	M[a]3; AI528779; Tuba3; MGC107295
NM_013686.3	Tcp1	-1.07	Mus musculus t-complex protein 1 (Tcp1), mRNA.	TCP1	p63; Tcp-1; Ccta; TRic; Tp63; c-cpn; CCT; Cct1; AI528772
NM_009171	Shmt1	-1.07		SHMT1
NM_011519.1	Sdc1	-1.07	Mus musculus syndecan 1 (Sdc1), mRNA.	SDC1	Synd; AA409076; AA408134; CD138; syn-1; Synd1
NM_009358.2	Ppp2r5d	-1.07	Mus musculus protein phosphatase 2, regulatory subunit B (B56), delta isoform (Ppp2r5d), mRNA.	PPP2R5D	TEG-271; Tex271
NM_148932.1	Pom121	-1.07	Mus musculus nuclear pore membrane protein 121 (Pom121), mRNA.	POM121	mKIAA0618; 2610027A18Rik; C80273
NM_027101.2	Polr2d	-1.07	Mus musculus polymerase (RNA) II (DNA directed) polypeptide D (Polr2d), transcript variant 2, mRNA.	POLR2D	2310002G05Rik; RBP4; HSRBP4; 2610028L19Rik
NM_138752.2	Plekhg2	-1.07	Mus musculus pleckstrin homology domain containing, family G (with RhoGef domain) member 2 (Plekhg2), transcript variant 1, mRNA.	PLEKHG2	AI194308; Clg; Cslg
[truncated: 1,905 more rows]
