# Supplementary material for: Loss of miR-451a enhances SPARC production during myogenesis
Source: PLoS One. 2019 Mar 29;14(3):e0214301. doi: 10.1371/journal.pone.0214301 (PMC6440632; doi:10.1371/journal.pone.0214301)
Supplement: S3 Table — (XLSX) [file pone.0214301.s007.xlsx]

## Sheet: mRNA targets of miR-451
name	geneName	position	targetScanSites	picTarSites	RNA22Sites	PITASites	miRandaSites	programNum
mmu-miR-451a	Wwtr1	chr3:57455913-57455935[-]	0[0]	0[0]	0[0]	0[0]	5[1]	1
mmu-miR-451a	Acsl4	chrX:142320629-142320650[-]	0[0]	0[0]	1[1]	0[0]	0[0]	1
mmu-miR-451a	Pcdhgb2	chr18:37841458-37841479[+]	0[0]	0[0]	0[0]	0[0]	6[1]	1
mmu-miR-451a	Apc	chr18:34319090-34319111[+]	0[0]	0[0]	0[0]	0[0]	8[1]	1
mmu-miR-451a	Ube3a	chr7:59305203-59305224[+]	0[0]	0[0]	0[0]	0[0]	1[1]	1
mmu-miR-451a	Pcdhgb1	chr18:37841472-37841478[+]	0[0]	0[0]	0[0]	6[1]	6[1]	2
mmu-miR-451a	Ash1l	chr3:89077780-89077801[+]	0[0]	0[0]	0[0]	0[0]	1[1]	1
mmu-miR-451a	Pcdhga6	chr18:37841458-37841479[+]	0[0]	0[0]	0[0]	0[0]	6[1]	1
mmu-miR-451a	Pcdhga5	chr18:37841458-37841479[+]	0[0]	0[0]	0[0]	0[0]	6[1]	1
mmu-miR-451a	Setd5	chr6:113151739-113151746[+]	0[0]	0[0]	0[0]	1[1]	1[1]	2
mmu-miR-451a	Tcf4	chr18:69684135-69684154[+]	0[0]	0[0]	0[0]	0[0]	35[1]	1
mmu-miR-451a	Cpeb3	chr19:37024647-37024668[-]	0[0]	0[0]	4[1]	0[0]	0[0]	1
mmu-miR-451a	Ripk2	chr4:16123514-16123534[-]	0[0]	0[0]	0[0]	0[0]	1[1]	1
mmu-miR-451a	Edem3	chr1:151821692-151821717[+]	0[0]	0[0]	0[0]	0[0]	1[1]	1
mmu-miR-451a	Sik1	chr17:31844411-31844432[-]	0[0]	0[0]	1[1]	0[0]	0[0]	1
mmu-miR-451a	Calm1	chr12:100208015-100208036[+]	0[0]	0[0]	0[0]	0[0]	14[1]	1
mmu-miR-451a	Pcdhga12	chr18:37841458-37841479[+]	0[0]	0[0]	0[0]	0[0]	6[1]	1
mmu-miR-451a	Stk39	chr2:68210817-68210839[-]	0[0]	0[0]	0[0]	0[0]	1[1]	1
mmu-miR-451a	Obfc2a	chr1:51470618-51470637[-]	0[0]	0[0]	0[0]	0[0]	2[1]	1
mmu-miR-451a	Pcdhga3	chr18:37841458-37841479[+]	0[0]	0[0]	0[0]	0[0]	6[1]	1
mmu-miR-451a	Rasgrp1	chr2:117282389-117282410[-]	0[0]	0[0]	0[0]	0[0]	2[1]	1
mmu-miR-451a	Pcdhgc3	chr18:37841458-37841479[+]	0[0]	0[0]	0[0]	0[0]	6[1]	1
mmu-miR-451a	Tob1	chr11:94215298-94215319[+]	0[0]	0[0]	0[0]	0[0]	1[1]	1
mmu-miR-451a	Tob1	chr11:94215383-94215407[+]	0[0]	0[0]	0[0]	0[0]	7[2]	1
mmu-miR-451a	Ccna2	chr3:36566084-36566107[-]	0[0]	0[0]	0[0]	0[0]	1[1]	1
mmu-miR-451a	Mex3c	chr18:73592071-73592077[+]	1[1]	0[0]	0[0]	1[1]	1[1]	3
mmu-miR-451a	Plod2	chr9:92607604-92607625[+]	0[0]	0[0]	0[0]	0[0]	5[1]	1
mmu-miR-451a	Pcdhga9	chr18:37841458-37841479[+]	0[0]	0[0]	0[0]	0[0]	6[1]	1
mmu-miR-451a	Pcdhga10	chr18:37841458-37841479[+]	0[0]	0[0]	0[0]	0[0]	6[1]	1
mmu-miR-451a	Pcdhgb7	chr18:37841458-37841479[+]	0[0]	0[0]	0[0]	0[0]	6[1]	1
mmu-miR-451a	Rac1	chr5:143506187-143506208[-]	0[0]	0[0]	0[0]	0[0]	4[1]	1
mmu-miR-451a	Pcdhgb5	chr18:37841458-37841479[+]	0[0]	0[0]	0[0]	0[0]	6[1]	1
mmu-miR-451a	Nfib	chr4:82295596-82295602[-]	0[0]	0[0]	0[0]	4[1]	0[0]	1
mmu-miR-451a	Pcdhga11	chr18:37841458-37841479[+]	0[0]	0[0]	0[0]	0[0]	6[1]	1
mmu-miR-451a	Pcdhga4	chr18:37841458-37841479[+]	0[0]	0[0]	0[0]	0[0]	6[1]	1
mmu-miR-451a	Vapa	chr17:65580508-65580530[-]	0[0]	0[0]	0[0]	0[0]	1[1]	1
mmu-miR-451a	Pcdhgc4	chr18:37841458-37841479[+]	0[0]	0[0]	0[0]	0[0]	6[1]	1
mmu-miR-451a	Klhl5	chr5:65167302-65167323[+]	0[0]	0[0]	0[0]	0[0]	5[1]	1
mmu-miR-451a	Pcdhgc5	chr18:37841458-37841479[+]	0[0]	0[0]	0[0]	0[0]	6[1]	1
mmu-miR-451a	Pmaip1	chr18:66464570-66464587[+]	0[0]	0[0]	0[0]	0[0]	1[1]	1
mmu-miR-451a	Myo18a	chr11:77779631-77779652[+]	0[0]	0[0]	0[0]	0[0]	4[2]	1
mmu-miR-451a	Psmb8	chr17:34201439-34201446[+]	1[1]	0[0]	0[0]	1[1]	0[0]	2
mmu-miR-451a	Man2a1	chr17:64755004-64755026[+]	0[0]	0[0]	0[0]	0[0]	1[1]	1
mmu-miR-451a	Egln3	chr12:54179725-54179746[-]	0[0]	0[0]	0[0]	0[0]	1[1]	1
mmu-miR-451a	Pcdhga8	chr18:37841458-37841479[+]	0[0]	0[0]	0[0]	0[0]	6[1]	1
mmu-miR-451a	Eif4a2	chr16:23113572-23113595[+]	0[0]	0[0]	0[0]	0[0]	1[1]	1
mmu-miR-451a	Pcdha4-g	chr18:37841458-37841479[+]	0[0]	0[0]	0[0]	0[0]	6[1]	1
mmu-miR-451a	Itpr1	chr6:108550283-108550303[+]	0[0]	0[0]	0[0]	0[0]	10[2]	1
mmu-miR-451a	Ctnnal1	chr4:56812018-56812040[-]	0[0]	0[0]	0[0]	0[0]	6[1]	1
mmu-miR-451a	D4Ertd22e	chr4:141113785-141113806[-]	0[0]	0[0]	0[0]	0[0]	13[3]	1
mmu-miR-451a	Pcdhga7	chr18:37841458-37841479[+]	0[0]	0[0]	0[0]	0[0]	6[1]	1
mmu-miR-451a	Qk	chr17:10211731-10211753[-]	0[0]	0[0]	0[0]	0[0]	23[1]	1
mmu-miR-451a	Rab2a	chr4:8606637-8606655[+]	0[0]	0[0]	0[0]	0[0]	1[1]	1
mmu-miR-451a	Pcdhgb6	chr18:37841458-37841479[+]	0[0]	0[0]	0[0]	0[0]	6[1]	1
mmu-miR-451a	Pcdhga1	chr18:37841458-37841479[+]	0[0]	0[0]	0[0]	0[0]	6[1]	1
mmu-miR-451a	Pcdhga2	chr18:37841458-37841479[+]	0[0]	0[0]	0[0]	0[0]	6[1]	1
mmu-miR-451a	Matr3	chr18:35590580-35590601[+]	0[0]	0[0]	0[0]	0[0]	1[1]	1
mmu-miR-451a	Zcchc14	chr8:121599645-121599666[-]	0[0]	0[0]	2[1]	0[0]	0[0]	1
mmu-miR-451a	Cab39	chr1:85849332-85849338[+]	1[1]	0[0]	0[0]	1[1]	2[1]	3
mmu-miR-451a	Sparc	chr11:55395438-55395458[-]	0[0]	0[0]	0[0]	0[0]	25[1]	1
mmu-miR-451a	Sbds	chr5:130245790-130245812[-]	0[0]	0[0]	0[0]	0[0]	1[1]	1
mmu-miR-451a	Pcdhgb8	chr18:37841458-37841479[+]	0[0]	0[0]	0[0]	0[0]	6[1]	1
mmu-miR-451a	Oat	chr7:132557868-132557889[-]	0[0]	0[0]	1[1]	0[0]	0[0]	1
mmu-miR-451a	Dusp6	chr10:99267351-99267373[+]	0[0]	0[0]	0[0]	0[0]	1[1]	1
mmu-miR-451a	Atp6v1a	chr16:44085981-44086007[-]	0[0]	0[0]	0[0]	0[0]	1[1]	1
mmu-miR-451a	Osm	chr11:4240725-4240746[+]	0[0]	0[0]	0[0]	0[0]	1[1]	1
mmu-miR-451a	Pcdhgb4	chr18:37841458-37841479[+]	0[0]	0[0]	0[0]	0[0]	6[1]	1
